# Supplementary material for: Dichlorido(methanol-κO)[2-(2-pyridyl­meth­oxy)-1,10-phenanthroline-κ3 N,N′,N′′]manganese(II)
Source: Acta Crystallogr Sect E Struct Rep Online. 2008 Jun 25;64(Pt 7):m962. doi: 10.1107/S1600536808018631 (PMC2961758; doi:10.1107/S1600536808018631)
Supplement: Supplementary file 1 [file e-64-0m962-sup1.cif]

##############################################################################
###                                                                        ###
###        Electronic paper (Acta Crystallographica Section E)             ###
###                                                                        ###
##############################################################################
#                                                                            #
# This CIF contains the data in a paper accepted for publication in Acta     #
# Crystallographica Section E. It conforms to the requirements of Notes      #
# for Authors for Section E, and has been peer reviewed under the auspices   #
# of the IUCr Commission on Journals.                                        #
#                                                                            #
# Full details of the Crystallographic Information File format               #
# are given in the paper "The Crystallographic Information File (CIF):       #
# a New Standard Archive File for Crystallography" by S. R. Hall, F. H.      #
# Allen and I. D. Brown [Acta Cryst. (1991), A47, 655-685].                  #
#                                                                            #
# The current version of the core CIF dictionary is obtainable from          #
# ftp://ftp.iucr.org/pub/cif_core.dic. The current version number is 2.4.    #
#                                                                            #
# Software is freely available for graphical display of the structure(s) in  #
# this CIF.  For information consult the CIF home page http://www.iucr.org/  #
# cif/home.html                                                              #
#                                                                            #
# This file may be used for bona fide research purposes within the           #
# scientific community so long as proper attribution is given to the journal # 
# article from which it was obtained.                                        #
#                                                                            #
##############################################################################
                                             
data_I
_audit_creation_method     SHELXL-97
_chemical_name_systematic
;
Dichlorido(methanol-\kO)[2-(2-pyridylmethoxy)-1,10-phenanthroline-
\k^3^N,N',N'']manganese(II)
;
_chemical_name_common     ?
_chemical_formula_moiety     'C19 H17 Cl2 Mn N3 O2'
_chemical_formula_sum     'C19 H17 Cl2 Mn N3 O2'
_chemical_formula_iupac     '[Mn Cl2 (C18 H13 N3 O) (C H4 O)]'
_chemical_formula_weight     445.20
_chemical_melting_point     ?
_symmetry_cell_setting     Monoclinic
_symmetry_space_group_name_H-M     'P 21/n'
_symmetry_space_group_name_Hall     '-P 2yn'
loop_
    _symmetry_equiv_pos_as_xyz
    'x, y, z'
    '-x+1/2, y+1/2, -z+1/2'
    '-x, -y, -z'
    'x-1/2, -y-1/2, z-1/2'
_cell_length_a     10.0390(16)
_cell_length_b     13.667(2)
_cell_length_c     13.583(2)
_cell_angle_alpha     90.00
_cell_angle_beta     92.874(2)
_cell_angle_gamma     90.00
_cell_volume     1861.2(5)
_cell_formula_units_Z     4
_cell_measurement_reflns_used     3203
_cell_measurement_theta_min     2.4645
_cell_measurement_theta_max     25.6565
_cell_measurement_temperature     298(2)
_exptl_crystal_description     block
_exptl_crystal_colour     colorless
_exptl_crystal_size_max     0.38
_exptl_crystal_size_mid     0.18
_exptl_crystal_size_min     0.13
_exptl_crystal_density_diffrn     1.589
_exptl_crystal_density_meas     ?
_exptl_crystal_density_method     'not measured'
_exptl_crystal_F_000     908
_exptl_absorpt_coefficient_mu     1.016
_exptl_absorpt_correction_type     multi-scan
_exptl_absorpt_process_details     '(SADABS; Sheldrick, 2008)'
_exptl_absorpt_correction_T_min     0.6987
_exptl_absorpt_correction_T_max     0.8792
_exptl_special_details
;
;
_diffrn_ambient_temperature     298(2)
_diffrn_radiation_type     MoK\a
_diffrn_radiation_wavelength     0.71073
_diffrn_radiation_source     'fine-focus sealed tube'
_diffrn_radiation_monochromator     graphite
_diffrn_measurement_device_type     'Bruker SMART APEX CCD'
_diffrn_measurement_method     '\f and \w'
_diffrn_detector_area_resol_mean     ?
_diffrn_reflns_number     10717
_diffrn_reflns_av_R_equivalents     0.0326
_diffrn_reflns_av_sigmaI/netI     0.0403
_diffrn_reflns_theta_min     2.12
_diffrn_reflns_theta_max     27.00
_diffrn_reflns_theta_full     27.00
_diffrn_measured_fraction_theta_max     0.996
_diffrn_measured_fraction_theta_full     0.996
_diffrn_reflns_limit_h_min     -12
_diffrn_reflns_limit_h_max     12
_diffrn_reflns_limit_k_min     -13
_diffrn_reflns_limit_k_max     17
_diffrn_reflns_limit_l_min     -15
_diffrn_reflns_limit_l_max     17
_diffrn_standards_number     ?
_diffrn_standards_interval_count     ?
_diffrn_standards_interval_time     ?
_diffrn_standards_decay_%     ?
_refine_special_details
;
Refinement of <i>F</i>^2^ against ALL reflections. The weighted <i>R</i>-factor
<i>wR</i> and goodness of fit <i>S</i> are based on <i>F</i>^2^, conventional
<i>R</i>-factors <i>R</i> are based on <i>F</i>, with <i>F</i> set to zero for
negative <i>F</i>^2^. The threshold expression of <i>F</i>^2^ >
\s(<i>F</i>^2^) is used only for calculating <i>R</i>-factors(gt) <i>etc</i>.
and is not relevant to the choice of reflections for refinement.
<i>R</i>-factors based on <i>F</i>^2^ are statistically about twice as large
as those based on <i>F</i>, and <i>R</i>- factors based on ALL data will be
even larger.
;
_reflns_number_total     4048
_reflns_number_gt     3278
_reflns_threshold_expression     I>2\s(I)
_refine_ls_structure_factor_coef     Fsqd
_refine_ls_matrix_type     full
_refine_ls_R_factor_all     0.0479
_refine_ls_R_factor_gt     0.0363
_refine_ls_wR_factor_gt     0.0857
_refine_ls_wR_factor_ref     0.0896
_refine_ls_goodness_of_fit_ref     1.014
_refine_ls_restrained_S_all     1.014
_refine_ls_number_reflns     4048
_refine_ls_number_parameters     245
_refine_ls_number_restraints     1
_refine_ls_hydrogen_treatment     constr
_refine_ls_weighting_scheme     calc
_refine_ls_weighting_details
                 'calc w=1/[\s^2^(Fo^2^)+(0.0466P)^2^] where P=(Fo^2^+2Fc^2^)/3'
_atom_sites_solution_hydrogens     geom
_atom_sites_solution_primary     direct
_atom_sites_solution_secondary     difmap
_refine_ls_shift/su_max     0.001
_refine_ls_shift/su_mean     0.000
_refine_diff_density_max     0.285
_refine_diff_density_min     -0.255
_refine_ls_extinction_method     none
_refine_ls_extinction_coef     ?
loop_
    _atom_type_symbol
    _atom_type_description
    _atom_type_scat_dispersion_real
    _atom_type_scat_dispersion_imag
    _atom_type_scat_source
    'C' 'C' 0.0033 0.0016
                         'International Tables Vol C Tables 4.2.6.8 and 6.1.1.4'
    'H' 'H' 0.0000 0.0000
                         'International Tables Vol C Tables 4.2.6.8 and 6.1.1.4'
    'N' 'N' 0.0061 0.0033
                         'International Tables Vol C Tables 4.2.6.8 and 6.1.1.4'
    'O' 'O' 0.0106 0.0060
                         'International Tables Vol C Tables 4.2.6.8 and 6.1.1.4'
    'Mn' 'Mn' 0.3368 0.7283
                         'International Tables Vol C Tables 4.2.6.8 and 6.1.1.4'
    'Cl' 'Cl' 0.1484 0.1585
                         'International Tables Vol C Tables 4.2.6.8 and 6.1.1.4'
_computing_data_collection     'SMART (Bruker, 1997)'
_computing_cell_refinement     'SAINT (Bruker, 1997)'
_computing_data_reduction     'SAINT (Bruker, 1997)'
_computing_structure_solution     'SHELXTL (Sheldrick, 2008)'
_computing_structure_refinement     'SHELXTL (Sheldrick, 2008)'
_computing_molecular_graphics     'SHELXTL (Sheldrick, 2008)'
_computing_publication_material
                                  'SHELXTL (Sheldrick, 2008) and local programs'
loop_
    _atom_site_type_symbol
    _atom_site_label
    _atom_site_fract_x
    _atom_site_fract_y
    _atom_site_fract_z
    _atom_site_U_iso_or_equiv
    _atom_site_adp_type
    _atom_site_calc_flag
    _atom_site_refinement_flags
    _atom_site_occupancy
    _atom_site_disorder_assembly
    _atom_site_disorder_group
    C C1 0.1526(2) 0.79472(15) 0.58696(17) 0.0372(5) Uani d . 1 . .
    H H1 0.0945 0.7746 0.6342 0.045 Uiso calc R 1 . .
    C C2 0.2736(2) 0.83666(16) 0.61481(17) 0.0409(6) Uani d . 1 . .
    H H2 0.2988 0.8449 0.6811 0.049 Uiso calc R 1 . .
    C C3 0.3567(2) 0.86618(16) 0.54275(17) 0.0399(5) Uani d . 1 . .
    H H3 0.4390 0.8944 0.5596 0.048 Uiso calc R 1 . .
    C C4 0.3163(2) 0.85338(16) 0.44621(17) 0.0373(5) Uani d . 1 . .
    H H4 0.3726 0.8743 0.3981 0.045 Uiso calc R 1 . .
    C C5 0.1191(2) 0.78311(14) 0.48767(16) 0.0308(5) Uani d . 1 . .
    C C6 -0.01179(19) 0.73705(16) 0.45422(16) 0.0355(5) Uani d . 1 . .
    H H6A -0.0034 0.7067 0.3903 0.043 Uiso calc R 1 . .
    H H6B -0.0349 0.6865 0.5005 0.043 Uiso calc R 1 . .
    C C7 -0.1580(2) 0.84967(15) 0.36073(17) 0.0331(5) Uani d . 1 . .
    C C8 -0.2826(2) 0.89726(17) 0.36516(18) 0.0409(6) Uani d . 1 . .
    H H8 -0.3257 0.9010 0.4241 0.049 Uiso calc R 1 . .
    C C9 -0.3375(2) 0.93711(16) 0.28180(19) 0.0420(6) Uani d . 1 . .
    H H9 -0.4195 0.9687 0.2829 0.050 Uiso calc R 1 . .
    C C10 -0.2712(2) 0.93111(14) 0.19319(18) 0.0361(5) Uani d . 1 . .
    C C11 -0.14608(19) 0.88455(14) 0.19628(16) 0.0293(5) Uani d . 1 . .
    C C12 -0.3287(2) 0.96695(16) 0.1018(2) 0.0461(6) Uani d . 1 . .
    H H12 -0.4100 0.9996 0.1010 0.055 Uiso calc R 1 . .
    C C13 -0.2673(2) 0.95437(17) 0.0167(2) 0.0476(6) Uani d . 1 . .
    H H13 -0.3079 0.9764 -0.0422 0.057 Uiso calc R 1 . .
    C C14 -0.1406(2) 0.90753(15) 0.01644(17) 0.0375(5) Uani d . 1 . .
    C C15 -0.0780(2) 0.87583(14) 0.10597(16) 0.0309(5) Uani d . 1 . .
    C C16 -0.0753(3) 0.88884(18) -0.07041(18) 0.0499(7) Uani d . 1 . .
    H H16 -0.1147 0.9070 -0.1311 0.060 Uiso calc R 1 . .
    C C17 0.0457(3) 0.84415(18) -0.06574(18) 0.0474(6) Uani d . 1 . .
    H H17 0.0891 0.8303 -0.1230 0.057 Uiso calc R 1 . .
    C C18 0.1037(2) 0.81939(16) 0.02599(17) 0.0395(5) Uani d . 1 . .
    H H18 0.1878 0.7907 0.0286 0.047 Uiso calc R 1 . .
    C C19 0.0884(3) 1.03698(18) 0.3451(2) 0.0593(7) Uani d . 1 . .
    H H19A -0.0056 1.0389 0.3283 0.089 Uiso calc R 1 . .
    H H19B 0.1245 1.1019 0.3419 0.089 Uiso calc R 1 . .
    H H19C 0.1031 1.0117 0.4106 0.089 Uiso calc R 1 . .
    Cl Cl1 0.10996(5) 0.62442(4) 0.24263(4) 0.03925(15) Uani d . 1 . .
    Cl Cl2 0.36834(5) 0.82286(5) 0.19848(5) 0.04570(17) Uani d . 1 . .
    Mn Mn1 0.14453(3) 0.80494(2) 0.25537(2) 0.02795(11) Uani d . 1 . .
    N N1 -0.08860(16) 0.84415(12) 0.28120(13) 0.0288(4) Uani d . 1 . .
    N N2 0.19883(16) 0.81198(12) 0.41697(13) 0.0314(4) Uani d . 1 . .
    N N3 0.04509(16) 0.83459(12) 0.10973(13) 0.0304(4) Uani d . 1 . .
    O O1 -0.11631(14) 0.81011(12) 0.44771(12) 0.0424(4) Uani d . 1 . .
    O O2 0.15254(14) 0.97535(10) 0.27729(11) 0.0372(4) Uani d D 1 . .
    H H10 0.2227 1.0012 0.2676 0.056 Uiso d RD 1 . .
loop_
    _atom_site_aniso_label
    _atom_site_aniso_U_11
    _atom_site_aniso_U_22
    _atom_site_aniso_U_33
    _atom_site_aniso_U_12
    _atom_site_aniso_U_13
    _atom_site_aniso_U_23
    C1 0.0430(13) 0.0372(13) 0.0317(12) 0.0068(10) 0.0055(10) 0.0042(9)
    C2 0.0529(15) 0.0374(13) 0.0315(13) 0.0060(11) -0.0074(11) -0.0010(10)
    C3 0.0361(12) 0.0417(14) 0.0408(14) -0.0015(10) -0.0076(10) -0.0019(10)
    C4 0.0295(11) 0.0426(13) 0.0397(14) -0.0022(9) -0.0004(10) 0.0040(10)
    C5 0.0294(11) 0.0290(11) 0.0340(12) 0.0056(8) 0.0021(9) 0.0025(9)
    C6 0.0322(11) 0.0375(12) 0.0372(13) 0.0016(9) 0.0063(9) 0.0059(10)
    C7 0.0260(10) 0.0348(12) 0.0386(13) -0.0033(9) 0.0006(9) -0.0047(9)
    C8 0.0259(11) 0.0466(14) 0.0508(15) 0.0023(10) 0.0083(10) -0.0090(11)
    C9 0.0253(11) 0.0357(13) 0.0647(17) 0.0054(9) -0.0015(11) -0.0082(11)
    C10 0.0283(11) 0.0253(11) 0.0539(15) 0.0003(9) -0.0058(10) -0.0022(10)
    C11 0.0261(10) 0.0225(10) 0.0389(13) -0.0022(8) -0.0037(9) -0.0016(8)
    C12 0.0345(12) 0.0364(13) 0.0657(18) 0.0071(10) -0.0153(12) 0.0040(12)
    C13 0.0455(14) 0.0414(14) 0.0538(17) 0.0008(11) -0.0184(12) 0.0109(11)
    C14 0.0389(12) 0.0306(11) 0.0420(14) -0.0058(10) -0.0092(10) 0.0066(10)
    C15 0.0290(11) 0.0253(11) 0.0376(13) -0.0056(8) -0.0043(9) 0.0005(9)
    C16 0.0564(16) 0.0565(16) 0.0355(15) -0.0093(13) -0.0107(12) 0.0141(11)
    C17 0.0545(16) 0.0569(16) 0.0309(13) -0.0074(13) 0.0024(11) 0.0023(11)
    C18 0.0364(12) 0.0465(14) 0.0356(13) -0.0016(10) 0.0030(10) -0.0020(10)
    C19 0.0622(17) 0.0401(15) 0.078(2) -0.0018(12) 0.0270(15) -0.0142(13)
    Cl1 0.0355(3) 0.0310(3) 0.0508(4) 0.0014(2) -0.0029(2) -0.0018(2)
    Cl2 0.0283(3) 0.0637(4) 0.0460(4) -0.0058(3) 0.0106(2) -0.0148(3)
    Mn1 0.02338(17) 0.03248(19) 0.02796(19) 0.00096(12) 0.00103(13) -0.00058(13)
    N1 0.0243(9) 0.0298(9) 0.0322(10) 0.0001(7) -0.0003(7) -0.0021(7)
    N2 0.0266(9) 0.0361(10) 0.0313(10) -0.0010(7) 0.0000(8) 0.0022(7)
    N3 0.0273(9) 0.0324(10) 0.0312(10) -0.0013(7) -0.0004(7) 0.0011(7)
    O1 0.0303(8) 0.0628(11) 0.0345(9) 0.0104(7) 0.0074(7) 0.0018(7)
    O2 0.0357(8) 0.0323(8) 0.0443(9) -0.0042(6) 0.0076(7) -0.0018(7)
_geom_special_details
;
All e.s.d.'s (except the e.s.d. in the dihedral angle between two l.s. planes)
are estimated using the full covariance matrix. The cell e.s.d.'s are taken
into account individually in the estimation of e.s.d.'s in distances, angles
and torsion angles; correlations between e.s.d.'s in cell parameters are only
used when they are defined by crystal symmetry. An approximate (isotropic)
treatment of cell e.s.d.'s is used for estimating e.s.d.'s involving l.s.
planes.
;
loop_
    _geom_bond_atom_site_label_1
    _geom_bond_atom_site_label_2
    _geom_bond_site_symmetry_2
    _geom_bond_distance
    _geom_bond_publ_flag
    C1 C2 . 1.379(3) ?
    C1 C5 . 1.382(3) ?
    C1 H1 . 0.9300 ?
    C2 C3 . 1.377(3) ?
    C2 H2 . 0.9300 ?
    C3 C4 . 1.364(3) ?
    C3 H3 . 0.9300 ?
    C4 N2 . 1.350(3) ?
    C4 H4 . 0.9300 ?
    C5 N2 . 1.340(3) ?
    C5 C6 . 1.507(3) ?
    C6 O1 . 1.448(2) ?
    C6 H6A . 0.9700 ?
    C6 H6B . 0.9700 ?
    C7 N1 . 1.316(3) ?
    C7 O1 . 1.347(3) ?
    C7 C8 . 1.414(3) ?
    C8 C9 . 1.349(3) ?
    C8 H8 . 0.9300 ?
    C9 C10 . 1.407(3) ?
    C9 H9 . 0.9300 ?
    C10 C11 . 1.407(3) ?
    C10 C12 . 1.430(3) ?
    C11 N1 . 1.379(3) ?
    C11 C15 . 1.439(3) ?
    C12 C13 . 1.347(3) ?
    C12 H12 . 0.9300 ?
    C13 C14 . 1.424(3) ?
    C13 H13 . 0.9300 ?
    C14 C16 . 1.402(3) ?
    C14 C15 . 1.409(3) ?
    C15 N3 . 1.357(3) ?
    C16 C17 . 1.358(3) ?
    C16 H16 . 0.9300 ?
    C17 C18 . 1.390(3) ?
    C17 H17 . 0.9300 ?
    C18 N3 . 1.323(3) ?
    C18 H18 . 0.9300 ?
    C19 O2 . 1.425(3) ?
    C19 H19A . 0.9600 ?
    C19 H19B . 0.9600 ?
    C19 H19C . 0.9600 ?
    Cl1 Mn1 . 2.4961(7) ?
    Cl2 Mn1 . 2.4248(7) ?
    Mn1 N3 . 2.2082(18) ?
    Mn1 N2 . 2.2370(18) ?
    Mn1 O2 . 2.3487(14) ?
    Mn1 N1 . 2.4434(17) ?
    O2 H10 . 0.8048 ?
loop_
    _geom_angle_atom_site_label_1
    _geom_angle_atom_site_label_2
    _geom_angle_atom_site_label_3
    _geom_angle_site_symmetry_1
    _geom_angle_site_symmetry_3
    _geom_angle
    _geom_angle_publ_flag
    C2 C1 C5 . . 118.9(2) ?
    C2 C1 H1 . . 120.6 ?
    C5 C1 H1 . . 120.6 ?
    C3 C2 C1 . . 118.9(2) ?
    C3 C2 H2 . . 120.6 ?
    C1 C2 H2 . . 120.6 ?
    C4 C3 C2 . . 119.0(2) ?
    C4 C3 H3 . . 120.5 ?
    C2 C3 H3 . . 120.5 ?
    N2 C4 C3 . . 123.3(2) ?
    N2 C4 H4 . . 118.3 ?
    C3 C4 H4 . . 118.3 ?
    N2 C5 C1 . . 122.74(19) ?
    N2 C5 C6 . . 116.75(19) ?
    C1 C5 C6 . . 120.5(2) ?
    O1 C6 C5 . . 110.41(17) ?
    O1 C6 H6A . . 109.6 ?
    C5 C6 H6A . . 109.6 ?
    O1 C6 H6B . . 109.6 ?
    C5 C6 H6B . . 109.6 ?
    H6A C6 H6B . . 108.1 ?
    N1 C7 O1 . . 122.89(18) ?
    N1 C7 C8 . . 124.5(2) ?
    O1 C7 C8 . . 112.6(2) ?
    C9 C8 C7 . . 118.4(2) ?
    C9 C8 H8 . . 120.8 ?
    C7 C8 H8 . . 120.8 ?
    C8 C9 C10 . . 120.2(2) ?
    C8 C9 H9 . . 119.9 ?
    C10 C9 H9 . . 119.9 ?
    C11 C10 C9 . . 117.5(2) ?
    C11 C10 C12 . . 120.1(2) ?
    C9 C10 C12 . . 122.4(2) ?
    N1 C11 C10 . . 122.8(2) ?
    N1 C11 C15 . . 118.89(17) ?
    C10 C11 C15 . . 118.28(19) ?
    C13 C12 C10 . . 121.3(2) ?
    C13 C12 H12 . . 119.4 ?
    C10 C12 H12 . . 119.4 ?
    C12 C13 C14 . . 120.5(2) ?
    C12 C13 H13 . . 119.8 ?
    C14 C13 H13 . . 119.8 ?
    C16 C14 C15 . . 117.6(2) ?
    C16 C14 C13 . . 122.7(2) ?
    C15 C14 C13 . . 119.7(2) ?
    N3 C15 C14 . . 121.8(2) ?
    N3 C15 C11 . . 118.23(18) ?
    C14 C15 C11 . . 119.99(19) ?
    C17 C16 C14 . . 119.8(2) ?
    C17 C16 H16 . . 120.1 ?
    C14 C16 H16 . . 120.1 ?
    C16 C17 C18 . . 119.0(2) ?
    C16 C17 H17 . . 120.5 ?
    C18 C17 H17 . . 120.5 ?
    N3 C18 C17 . . 123.2(2) ?
    N3 C18 H18 . . 118.4 ?
    C17 C18 H18 . . 118.4 ?
    O2 C19 H19A . . 109.5 ?
    O2 C19 H19B . . 109.5 ?
    H19A C19 H19B . . 109.5 ?
    O2 C19 H19C . . 109.5 ?
    H19A C19 H19C . . 109.5 ?
    H19B C19 H19C . . 109.5 ?
    N3 Mn1 N2 . . 161.46(6) ?
    N3 Mn1 O2 . . 86.71(6) ?
    N2 Mn1 O2 . . 80.09(6) ?
    N3 Mn1 Cl2 . . 94.62(5) ?
    N2 Mn1 Cl2 . . 97.14(5) ?
    O2 Mn1 Cl2 . . 85.06(4) ?
    N3 Mn1 N1 . . 72.25(6) ?
    N2 Mn1 N1 . . 92.16(6) ?
    O2 Mn1 N1 . . 77.95(5) ?
    Cl2 Mn1 N1 . . 158.93(5) ?
    N3 Mn1 Cl1 . . 93.68(5) ?
    N2 Mn1 Cl1 . . 97.86(5) ?
    O2 Mn1 Cl1 . . 173.00(4) ?
    Cl2 Mn1 Cl1 . . 101.86(2) ?
    N1 Mn1 Cl1 . . 95.50(4) ?
    C7 N1 C11 . . 116.55(17) ?
    C7 N1 Mn1 . . 132.87(14) ?
    C11 N1 Mn1 . . 109.35(13) ?
    C5 N2 C4 . . 117.19(19) ?
    C5 N2 Mn1 . . 124.45(13) ?
    C4 N2 Mn1 . . 118.23(14) ?
    C18 N3 C15 . . 118.45(19) ?
    C18 N3 Mn1 . . 122.74(14) ?
    C15 N3 Mn1 . . 118.68(14) ?
    C7 O1 C6 . . 121.52(17) ?
    C19 O2 Mn1 . . 130.86(14) ?
    C19 O2 H10 . . 105.9 ?
    Mn1 O2 H10 . . 116.0 ?
loop_
    _geom_torsion_atom_site_label_1
    _geom_torsion_atom_site_label_2
    _geom_torsion_atom_site_label_3
    _geom_torsion_atom_site_label_4
    _geom_torsion_site_symmetry_1
    _geom_torsion_site_symmetry_2
    _geom_torsion_site_symmetry_3
    _geom_torsion_site_symmetry_4
    _geom_torsion
    _geom_torsion_publ_flag
    C5 C1 C2 C3 . . . . 0.5(3) ?
    C1 C2 C3 C4 . . . . 0.3(3) ?
    C2 C3 C4 N2 . . . . -0.8(3) ?
    C2 C1 C5 N2 . . . . -0.8(3) ?
    C2 C1 C5 C6 . . . . 179.61(19) ?
    N2 C5 C6 O1 . . . . -93.6(2) ?
    C1 C5 C6 O1 . . . . 86.0(2) ?
    N1 C7 C8 C9 . . . . 2.4(3) ?
    O1 C7 C8 C9 . . . . -177.8(2) ?
    C7 C8 C9 C10 . . . . -0.1(3) ?
    C8 C9 C10 C11 . . . . -1.4(3) ?
    C8 C9 C10 C12 . . . . 176.2(2) ?
    C9 C10 C11 N1 . . . . 1.0(3) ?
    C12 C10 C11 N1 . . . . -176.65(18) ?
    C9 C10 C11 C15 . . . . 178.68(18) ?
    C12 C10 C11 C15 . . . . 1.0(3) ?
    C11 C10 C12 C13 . . . . 2.2(3) ?
    C9 C10 C12 C13 . . . . -175.4(2) ?
    C10 C12 C13 C14 . . . . -2.1(3) ?
    C12 C13 C14 C16 . . . . 177.1(2) ?
    C12 C13 C14 C15 . . . . -1.2(3) ?
    C16 C14 C15 N3 . . . . 4.4(3) ?
    C13 C14 C15 N3 . . . . -177.20(19) ?
    C16 C14 C15 C11 . . . . -174.03(19) ?
    C13 C14 C15 C11 . . . . 4.4(3) ?
    N1 C11 C15 N3 . . . . -4.9(3) ?
    C10 C11 C15 N3 . . . . 177.29(17) ?
    N1 C11 C15 C14 . . . . 173.53(17) ?
    C10 C11 C15 C14 . . . . -4.2(3) ?
    C15 C14 C16 C17 . . . . -1.8(3) ?
    C13 C14 C16 C17 . . . . 179.8(2) ?
    C14 C16 C17 C18 . . . . -1.2(4) ?
    C16 C17 C18 N3 . . . . 2.0(4) ?
    O1 C7 N1 C11 . . . . 177.43(18) ?
    C8 C7 N1 C11 . . . . -2.8(3) ?
    O1 C7 N1 Mn1 . . . . -16.8(3) ?
    C8 C7 N1 Mn1 . . . . 162.96(16) ?
    C10 C11 N1 C7 . . . . 1.1(3) ?
    C15 C11 N1 C7 . . . . -176.61(17) ?
    C10 C11 N1 Mn1 . . . . -167.94(15) ?
    C15 C11 N1 Mn1 . . . . 14.4(2) ?
    N3 Mn1 N1 C7 . . . . 179.82(19) ?
    N2 Mn1 N1 C7 . . . . -10.41(18) ?
    O2 Mn1 N1 C7 . . . . -89.79(18) ?
    Cl2 Mn1 N1 C7 . . . . -126.75(17) ?
    Cl1 Mn1 N1 C7 . . . . 87.71(18) ?
    N3 Mn1 N1 C11 . . . . -13.64(12) ?
    N2 Mn1 N1 C11 . . . . 156.13(12) ?
    O2 Mn1 N1 C11 . . . . 76.75(12) ?
    Cl2 Mn1 N1 C11 . . . . 39.8(2) ?
    Cl1 Mn1 N1 C11 . . . . -105.76(12) ?
    C1 C5 N2 C4 . . . . 0.4(3) ?
    C6 C5 N2 C4 . . . . 179.96(18) ?
    C1 C5 N2 Mn1 . . . . -175.49(14) ?
    C6 C5 N2 Mn1 . . . . 4.1(2) ?
    C3 C4 N2 C5 . . . . 0.4(3) ?
    C3 C4 N2 Mn1 . . . . 176.55(17) ?
    N3 Mn1 N2 C5 . . . . 67.7(3) ?
    O2 Mn1 N2 C5 . . . . 112.92(16) ?
    Cl2 Mn1 N2 C5 . . . . -163.39(15) ?
    N1 Mn1 N2 C5 . . . . 35.55(16) ?
    Cl1 Mn1 N2 C5 . . . . -60.30(16) ?
    N3 Mn1 N2 C4 . . . . -108.1(2) ?
    O2 Mn1 N2 C4 . . . . -62.89(15) ?
    Cl2 Mn1 N2 C4 . . . . 20.79(15) ?
    N1 Mn1 N2 C4 . . . . -140.26(15) ?
    Cl1 Mn1 N2 C4 . . . . 123.88(15) ?
    C17 C18 N3 C15 . . . . 0.4(3) ?
    C17 C18 N3 Mn1 . . . . -175.35(17) ?
    C14 C15 N3 C18 . . . . -3.7(3) ?
    C11 C15 N3 C18 . . . . 174.77(18) ?
    C14 C15 N3 Mn1 . . . . 172.26(14) ?
    C11 C15 N3 Mn1 . . . . -9.3(2) ?
    N2 Mn1 N3 C18 . . . . 154.10(19) ?
    O2 Mn1 N3 C18 . . . . 109.61(17) ?
    Cl2 Mn1 N3 C18 . . . . 24.84(16) ?
    N1 Mn1 N3 C18 . . . . -172.00(18) ?
    Cl1 Mn1 N3 C18 . . . . -77.39(16) ?
    N2 Mn1 N3 C15 . . . . -21.6(3) ?
    O2 Mn1 N3 C15 . . . . -66.13(14) ?
    Cl2 Mn1 N3 C15 . . . . -150.90(14) ?
    N1 Mn1 N3 C15 . . . . 12.26(13) ?
    Cl1 Mn1 N3 C15 . . . . 106.87(14) ?
    N1 C7 O1 C6 . . . . -16.9(3) ?
    C8 C7 O1 C6 . . . . 163.28(18) ?
    C5 C6 O1 C7 . . . . 100.3(2) ?
    N3 Mn1 O2 C19 . . . . 114.2(2) ?
    N2 Mn1 O2 C19 . . . . -52.8(2) ?
    Cl2 Mn1 O2 C19 . . . . -150.9(2) ?
    N1 Mn1 O2 C19 . . . . 41.6(2) ?
loop_
    _geom_hbond_atom_site_label_D
    _geom_hbond_atom_site_label_H
    _geom_hbond_atom_site_label_A
    _geom_hbond_site_symmetry_A
    _geom_hbond_distance_DH
    _geom_hbond_distance_HA
    _geom_hbond_distance_DA
    _geom_hbond_angle_DHA
    O2 H10 Cl1 2 0.80 2.39 3.1581(16) 160.6
data_global
_journal_date_recd_electronic     2008-06-07
_journal_date_accepted     2008-06-19
_journal_name_full     'Acta Crystallographica, Section E'
_journal_year     2008
_journal_volume     64
_journal_issue      7
_journal_page_first     m962
_journal_page_last     m962
_journal_paper_category     QM
_journal_coeditor_code     BX2150
_publ_contact_author
;
      Li Hong Liang
      Department of Chemistry
      Dezhou University
      Dezhou Shandong 253023
      People's Republic of China
;
_publ_contact_author_email     hongliangl1968@yahoo.com.cn
_publ_contact_author_fax     '86 534 8985870'
_publ_contact_author_phone     '86 534 8985870'
_publ_section_title
;\
Dichlorido(methanol-\k<i>O</i>)[2-(2-pyridylmethoxy)-1,10-phenanthroline-\
\k^3^<i>N</i>,<i>N</i>',<i>N</i>'']manganese(II)
;
loop_
    _publ_author_name
    _publ_author_address
    'Li, Hong Liang'
;     Department of Chemistry
      Dezhou Shandong
      Dezhou 253023
      People's Republic of China
;
    'Hou Chao'
;     Department of Chemistry
      Shandong Normal University
      Jinan 250014
      People's Republic of China
;
_publ_section_synopsis     .
