# Supplementary material for: Dichlorido(methanol-κO)[2-(2-pyridyl­meth­oxy)-1,10-phenanthroline-κ3 N,N′,N′′]manganese(II)
Source: Acta Crystallogr Sect E Struct Rep Online. 2008 Jun 25;64(Pt 7):m962. doi: 10.1107/S1600536808018631 (PMC2961758; doi:10.1107/S1600536808018631)
Supplement: Supplementary file 2 [file e-64-0m962-Isup2.hkl]

# 
# h,k,l, Fc-squared, Fo-squared, sigma(Fo-squared) and status flag 
# 
data_I
_shelx_title ' 80520cm in P2(1)/n' 
_shelx_refln_list_code          4 
_shelx_F_calc_maximum      234.67 
_exptl_crystal_F_000       908.00 
_reflns_d_resolution_high  0.7828 
 
loop_ 
 _symmetry_equiv_pos_as_xyz 
 'x, y, z' 
 '-x+1/2, y+1/2, -z+1/2' 
 '-x, -y, -z' 
 'x-1/2, -y-1/2, z-1/2' 
 
_cell_length_a    10.0390 
_cell_length_b    13.6667 
_cell_length_c    13.5827 
_cell_angle_alpha  90.000 
_cell_angle_beta   92.874 
_cell_angle_gamma  90.000 
 
_shelx_F_squared_multiplier     1.000 
 
loop_ 
 _refln_index_h 
 _refln_index_k 
 _refln_index_l 
 _refln_F_squared_calc 
 _refln_F_squared_meas 
 _refln_F_squared_sigma 
 _refln_observed_status 
   2   0   0     4559.28     4728.24     93.14 o 
   4   0   0    55070.44    54984.69   1029.85 o 
   6   0   0     1374.47     1397.55     42.38 o 
   8   0   0     3999.20     3980.74     98.86 o 
  10   0   0      880.27      793.41     38.04 o 
  12   0   0      148.01      135.13     36.61 o 
   1   1   0     5114.89     5156.45     57.24 o 
   2   1   0     1446.21     1457.87     18.53 o 
   3   1   0      355.90      372.92      7.09 o 
   4   1   0      814.95      844.14     13.24 o 
   5   1   0     1331.25     1535.46     29.92 o 
   6   1   0        2.79        3.95      4.29 o 
   7   1   0      232.55      240.91     13.38 o 
   8   1   0      195.47      168.74     12.95 o 
   9   1   0      786.12      751.42     25.04 o 
  10   1   0       62.02       61.72     12.82 o 
  11   1   0        0.50       10.71      8.09 o 
  12   1   0       41.64       58.47     11.91 o 
   0   2   0    17827.45    17925.47    334.27 o 
   1   2   0       38.63       48.34      3.65 o 
   2   2   0     1780.80     1933.07     33.55 o 
   3   2   0      580.27      599.98     10.89 o 
   4   2   0     5677.34     6124.00     92.48 o 
   5   2   0     1677.86     1690.70     24.17 o 
   6   2   0      827.93      823.40     17.67 o 
   7   2   0     1987.29     2004.88     41.61 o 
   8   2   0     1367.25     1339.60     32.84 o 
   9   2   0     1566.79     1512.17     37.20 o 
  10   2   0      104.41      143.37     13.87 o 
  11   2   0       15.06       22.80      9.27 o 
  12   2   0      307.84      282.20     20.40 o 
   1   3   0     7549.19     7947.66    107.12 o 
   2   3   0     3179.80     3363.55     43.82 o 
   3   3   0      981.68      994.94     16.68 o 
   4   3   0       13.79       31.02      4.23 o 
   5   3   0        3.56       19.23      2.99 o 
   6   3   0      705.90      791.83     21.99 o 
   7   3   0        8.01        0.97      5.32 o 
   8   3   0      647.89      639.47     21.75 o 
   9   3   0      949.80      853.61     26.83 o 
  10   3   0      192.21      202.75     16.01 o 
  11   3   0       24.24       33.92     11.03 o 
  12   3   0      230.17      290.00     30.64 o 
   0   4   0    17291.35    18477.20    345.48 o 
   1   4   0    52218.41    52379.47    791.10 o 
   2   4   0       54.33       61.80      4.15 o 
   3   4   0     1411.55     1374.43     28.02 o 
   4   4   0     2274.69     2504.26     36.36 o 
   5   4   0     3687.40     3619.10     50.43 o 
   6   4   0     1153.30     1137.82     43.88 o 
   7   4   0       30.57       43.23      9.19 o 
   8   4   0        0.53       12.75      7.54 o 
   9   4   0     2163.65     2011.80     51.32 o 
  10   4   0       43.86       45.21     25.52 o 
  11   4   0       46.56       48.09     14.21 o 
  12   4   0       34.82       43.63     16.34 o 
   1   5   0     6832.43     6977.51     96.67 o 
   2   5   0     4545.27     4813.38     69.21 o 
   3   5   0     9768.52    10258.46    126.90 o 
   4   5   0     4178.56     4363.89     59.07 o 
   5   5   0      273.22      208.57      8.48 o 
   6   5   0      128.78      123.85      9.98 o 
   7   5   0      616.29      584.53     22.35 o 
   8   5   0       73.00       84.00     11.30 o 
   9   5   0       63.09       43.73     13.92 o 
  10   5   0       40.97       18.04     11.92 o 
  11   5   0      160.02      128.63     31.18 o 
  12   5   0      260.39      248.18     29.84 o 
   0   6   0    15903.56    16657.92    315.29 o 
   1   6   0     9017.33     9385.33    128.94 o 
   2   6   0        7.80        5.72      2.59 o 
   3   6   0     7616.51     8086.90    102.38 o 
   4   6   0     4314.95     4517.93     61.96 o 
   5   6   0     4672.04     4684.62     64.58 o 
   6   6   0      202.12      194.56     10.97 o 
   7   6   0      527.29      591.68     42.24 o 
   8   6   0       62.95       94.20     15.64 o 
   9   6   0      632.38      632.46     34.17 o 
  10   6   0      213.19      227.58     25.50 o 
  11   6   0        7.66        4.97     19.30 o 
   1   7   0      654.65      595.87     14.07 o 
   2   7   0     1459.50     1602.21     28.64 o 
   3   7   0     5120.79     5329.12     70.95 o 
   4   7   0      933.15      874.43     27.12 o 
   5   7   0      655.90      634.11     18.54 o 
   6   7   0      262.27      299.81     16.50 o 
   7   7   0     1357.12     1307.06     82.10 o 
   8   7   0     1979.69     1687.91     57.33 o 
   9   7   0      128.96      113.05     18.68 o 
  10   7   0      236.08      238.92     30.59 o 
  11   7   0       89.75       78.69     18.42 o 
   0   8   0     2917.18     2916.83     66.24 o 
   1   8   0       91.31      103.43      6.40 o 
   2   8   0     1605.44     1683.55     40.74 o 
   3   8   0       71.18       67.23      7.08 o 
   4   8   0      580.22      540.59     17.29 o 
   5   8   0       99.62       97.02      9.34 o 
   6   8   0      805.39      809.81     27.39 o 
   7   8   0       41.46       42.72      9.29 o 
   8   8   0      279.30      308.25     59.07 o 
   9   8   0       29.65       15.19     21.54 o 
  10   8   0      724.29      714.95     45.96 o 
  11   8   0       16.10       26.76     13.98 o 
   1   9   0       66.28       56.02     17.38 o 
   2   9   0     1022.50     1052.16     28.82 o 
   3   9   0     1300.02     1270.48     33.43 o 
   4   9   0      760.92      728.90     29.52 o 
   5   9   0       64.59       59.96      8.32 o 
   6   9   0       29.17       18.99      8.17 o 
   7   9   0      327.29      309.18     19.44 o 
   8   9   0      270.81      291.76     76.38 o 
   9   9   0       46.69       36.47     24.28 o 
  10   9   0       40.70       47.91     15.19 o 
   0  10   0      842.44      771.62     47.17 o 
   1  10   0     1333.50     1354.85     46.42 o 
   2  10   0      158.75      165.35     12.76 o 
   3  10   0     1402.68     1419.85     37.24 o 
   4  10   0     2232.84     2175.34     43.70 o 
   5  10   0       31.39       41.09      8.03 o 
   6  10   0      266.93      263.41     25.37 o 
   7  10   0      210.34      214.57     17.75 o 
   8  10   0      482.12      408.43     65.40 o 
   9  10   0        0.78        8.02     11.73 o 
  10  10   0      108.78      104.97     28.77 o 
   1  11   0      636.76      622.49     41.85 o 
   2  11   0     2565.48     2521.77    115.04 o 
   3  11   0      749.41      742.30     28.08 o 
   4  11   0      895.07      883.35     32.99 o 
   5  11   0        3.18       10.20      6.45 o 
   6  11   0      894.39      896.39     31.62 o 
   7  11   0      195.29      209.51     18.28 o 
   8  11   0       73.91      101.31     18.05 o 
   9  11   0        0.27       13.20     12.32 o 
   0  12   0     1245.94     1190.65     65.99 o 
   1  12   0      738.48      684.82     34.64 o 
   2  12   0       26.83       26.04     12.20 o 
   3  12   0       27.24       30.24     12.64 o 
   4  12   0     1395.42     1336.78     33.54 o 
   5  12   0      727.04      795.16     25.74 o 
   6  12   0        5.35        6.85      7.90 o 
   7  12   0        0.01       13.51      9.39 o 
   8  12   0       95.23      109.02     25.49 o 
   9  12   0      203.55      243.00     42.97 o 
   1  13   0      124.23      140.38     21.82 o 
   2  13   0      540.50      599.30     33.97 o 
   3  13   0      519.24      456.99     45.07 o 
   4  13   0        4.13       18.74     12.02 o 
   5  13   0      112.76      121.67     19.27 o 
   6  13   0      563.92      532.59     31.34 o 
   7  13   0      217.25      303.67     36.58 o 
   8  13   0        2.43       21.79     16.47 o 
   0  14   0      348.72      396.73     44.31 o 
   1  14   0        2.31        7.61     11.29 o 
   2  14   0        3.14        0.00     15.99 o 
   3  14   0       63.02       58.60     27.67 o 
   4  14   0       67.74       98.13     18.83 o 
   5  14   0      501.14      444.35     47.45 o 
   6  14   0        1.79       16.86     17.53 o 
   7  14   0       79.97       91.87     26.95 o 
   1  15   0        1.34        0.00     10.82 o 
   2  15   0       88.74      113.16     20.70 o 
   3  15   0      105.32      113.54     20.39 o 
   4  15   0       74.32       48.52     16.25 o 
   5  15   0      114.79      130.69     31.65 o 
   6  15   0        0.36        2.07     18.49 o 
   0  16   0      336.62      346.60     45.82 o 
   1  16   0      174.78      189.77     32.97 o 
   2  16   0        2.83        0.10     12.42 o 
   3  16   0       16.44       21.23     14.32 o 
   4  16   0      267.86      379.36     53.84 o 
   5  16   0      207.31      213.38     40.61 o 
   1  17   0      223.44      257.98     38.07 o 
   2  17   0      376.87      412.94     36.91 o 
 -11   0   1      106.33       80.23     17.22 o 
  -9   0   1      738.29      735.10     35.47 o 
  -7   0   1     2877.72     2512.88    158.45 o 
  -5   0   1    10796.21    10956.82    335.64 o 
  -3   0   1    21640.22    21928.75    415.87 o 
  -1   0   1     5369.45     5671.76    109.18 o 
   1   0   1     3944.00     4415.92     85.68 o 
   3   0   1     6252.27     6414.91    128.16 o 
   5   0   1     8123.29     8028.86    198.31 o 
   7   0   1        4.19        9.19      7.61 o 
   9   0   1     3601.03     3276.36     87.97 o 
  11   0   1      178.54      203.25     24.07 o 
 -12   1   1      190.65      210.28     18.30 o 
 -11   1   1      149.32      144.15     15.09 o 
 -10   1   1      186.57      202.10     16.26 o 
  -9   1   1      176.94      167.23     14.11 o 
  -8   1   1      350.86      327.19     23.69 o 
  -7   1   1     1110.37     1093.18     33.99 o 
  -6   1   1      373.44      351.49     17.85 o 
  -5   1   1     2070.28     2237.17     34.47 o 
  -4   1   1     1411.91     1481.13     23.93 o 
  -3   1   1    11064.08    11200.82    136.72 o 
  -2   1   1     1730.37     1670.94     26.23 o 
  -1   1   1    21743.50    21079.23    278.02 o 
   0   1   1      603.64      640.59     10.22 o 
   1   1   1     2349.47     2600.82     32.43 o 
   2   1   1      217.26      276.07      5.24 o 
   3   1   1      173.89      152.55      5.40 o 
   4   1   1     4022.83     4038.65     54.48 o 
   5   1   1       59.73       45.60      3.77 o 
   6   1   1     1984.74     2266.68     41.88 o 
   7   1   1      481.79      462.56     16.93 o 
   8   1   1      328.81      311.69     15.92 o 
   9   1   1       39.58       30.70      8.42 o 
  10   1   1        4.62        4.82      7.57 o 
  11   1   1       20.24       27.63      9.36 o 
  12   1   1      266.41      283.50     20.31 o 
 -12   2   1       39.79       32.41     11.30 o 
 -11   2   1        4.48       19.46      8.76 o 
 -10   2   1     1295.80     1264.85     57.66 o 
  -9   2   1      444.28      373.41     19.01 o 
  -8   2   1       64.17       55.95      9.16 o 
  -7   2   1      505.63      513.16     18.17 o 
  -6   2   1     1541.79     1481.57     23.15 o 
  -5   2   1     1784.03     1651.89     24.27 o 
  -4   2   1     3922.16     4174.21     50.82 o 
  -3   2   1      438.16      429.81     12.00 o 
  -2   2   1     5095.57     5286.40     73.46 o 
  -1   2   1     1612.98     1660.32     22.34 o 
   0   2   1    24372.82    24394.83    320.78 o 
   1   2   1    10847.50    11292.86    151.18 o 
   2   2   1     2222.46     2441.62     29.53 o 
   3   2   1      112.68      133.96      6.51 o 
   4   2   1     2463.76     2472.81     42.33 o 
   5   2   1     3692.19     3719.23     51.82 o 
   6   2   1     4077.69     4157.18    102.73 o 
   7   2   1      858.71      804.19     39.81 o 
   8   2   1      123.85      115.44     11.33 o 
   9   2   1     1650.11     1528.20     37.32 o 
  10   2   1     1402.68     1367.59     36.59 o 
  11   2   1       50.03       40.05     10.11 o 
  12   2   1       23.06       15.51     10.78 o 
 -12   3   1      248.08      250.96     28.96 o 
 -11   3   1       31.43       53.86     11.98 o 
 -10   3   1       48.01       50.02     11.33 o 
  -9   3   1      258.14      273.85     19.62 o 
  -8   3   1      389.20      400.82     20.88 o 
  -7   3   1       14.99       26.59      8.74 o 
  -6   3   1      304.02      287.10      9.33 o 
  -5   3   1     1481.83     1572.64     25.84 o 
  -4   3   1      328.19      305.56      8.72 o 
  -3   3   1      998.54     1035.60     17.48 o 
  -2   3   1       66.07       54.47      3.96 o 
  -1   3   1     1257.56     1435.78     25.91 o 
   0   3   1     2013.76     2153.89     32.06 o 
   1   3   1     1672.26     1625.63     30.08 o 
   2   3   1    41128.78    41564.32    545.81 o 
   3   3   1       13.02       20.08      2.62 o 
   4   3   1     1223.09     1252.69     18.84 o 
   5   3   1     1633.39     1720.68     24.68 o 
   6   3   1     2867.92     2976.42     49.50 o 
   7   3   1        1.04        9.54      5.37 o 
   8   3   1      561.43      538.30     19.72 o 
   9   3   1       18.74       25.66      7.82 o 
  10   3   1       33.76       29.50      8.53 o 
  11   3   1      191.60      193.55     19.97 o 
  12   3   1      147.96      190.15     21.59 o 
 -12   4   1      253.25      248.84     29.03 o 
 -11   4   1      286.24      266.38     48.46 o 
 -10   4   1      225.47      231.14     19.24 o 
  -9   4   1        7.52       13.06      8.71 o 
  -8   4   1     1001.38     1072.69     45.73 o 
  -7   4   1      382.44      361.71     21.79 o 
  -6   4   1      439.34      442.51     18.20 o 
  -5   4   1       60.88       88.92      6.03 o 
  -4   4   1    15621.63    16644.90    201.82 o 
  -3   4   1       32.69       40.70      3.84 o 
  -2   4   1       46.77       60.41      6.16 o 
  -1   4   1     6461.30     7157.68     98.38 o 
   0   4   1    10404.11    10669.40    143.33 o 
   1   4   1    18539.76    19473.01    298.92 o 
   2   4   1     2287.56     2512.68     37.96 o 
   3   4   1     2959.89     3198.55     43.45 o 
   4   4   1     4928.09     4964.55     65.20 o 
   5   4   1       12.52       18.91      3.45 o 
   6   4   1      273.46      250.57     10.72 o 
   7   4   1      290.66      261.46     17.17 o 
   8   4   1      921.20      909.22     25.94 o 
   9   4   1       37.87       31.20      8.78 o 
  10   4   1      398.84      492.40     41.12 o 
  11   4   1      478.49      458.90     34.50 o 
  12   4   1      138.97      138.66     23.79 o 
 -12   5   1       64.42       82.62     19.86 o 
 -11   5   1       42.99       67.40     20.39 o 
 -10   5   1        0.25        3.68     10.85 o 
  -9   5   1       44.36       24.12     12.55 o 
  -8   5   1      432.82      400.63     20.34 o 
  -7   5   1       63.52       65.47      8.08 o 
  -6   5   1      802.86      798.87     28.63 o 
  -5   5   1      363.03      371.12     11.24 o 
  -4   5   1      158.39      199.65     11.82 o 
  -3   5   1     2289.82     2454.11     35.72 o 
  -2   5   1     8706.16     8912.19    110.34 o 
  -1   5   1     1603.27     1698.18     28.12 o 
   0   5   1     1309.37     1407.41     27.89 o 
   1   5   1     6361.07     6847.81     95.06 o 
   2   5   1     5236.88     5483.44     91.68 o 
   3   5   1      146.44      133.67      5.87 o 
   4   5   1     2283.00     2416.55     35.89 o 
   5   5   1      324.21      271.91     13.26 o 
   6   5   1     1476.49     1458.14     30.07 o 
   7   5   1      509.40      532.44     31.54 o 
   8   5   1      692.63      663.15     32.97 o 
   9   5   1      269.80      285.95     25.83 o 
  10   5   1        0.28        1.46     10.21 o 
  11   5   1       42.24       34.19     14.20 o 
  12   5   1       63.63       79.38     19.33 o 
 -12   6   1       68.63       57.87     27.56 o 
 -11   6   1        0.17        4.50     24.42 o 
 -10   6   1      104.83      114.17     29.77 o 
  -9   6   1     1065.61     1007.16     43.77 o 
  -8   6   1     2888.29     2697.52    168.76 o 
  -7   6   1       37.74       35.51      6.92 o 
  -6   6   1      390.82      360.33     21.19 o 
  -5   6   1     1068.39     1094.87     21.55 o 
  -4   6   1     9518.30     9363.06    118.51 o 
  -3   6   1     2767.52     2786.63     40.42 o 
  -2   6   1      606.28      579.63     12.54 o 
  -1   6   1     4254.70     4404.40     74.35 o 
   0   6   1    12553.15    13033.30    176.24 o 
   1   6   1     4046.48     4046.86     59.37 o 
   2   6   1      692.85      673.13     19.20 o 
   3   6   1      994.54     1030.27     20.09 o 
   4   6   1     3343.28     3313.21     65.45 o 
   5   6   1     3194.66     3142.87     46.28 o 
   6   6   1      653.62      636.14     27.70 o 
   7   6   1      246.02      252.67     30.03 o 
   8   6   1      267.56      260.00     48.71 o 
   9   6   1      933.89      923.34     42.26 o 
  10   6   1      212.98      201.34     42.91 o 
  11   6   1       18.08       10.59     18.63 o 
 -11   7   1       47.22       29.19     14.43 o 
 -10   7   1       46.14       60.88     18.85 o 
  -9   7   1      459.82      538.41     32.11 o 
  -8   7   1       52.78       54.95     13.68 o 
  -7   7   1      286.07      298.89     17.91 o 
  -6   7   1      392.81      381.89     32.34 o 
  -5   7   1     1144.58     1103.80     43.51 o 
  -4   7   1        0.51        4.28      3.26 o 
  -3   7   1     6811.03     7166.94     92.70 o 
  -2   7   1     3181.25     3308.98     52.08 o 
  -1   7   1      124.87      115.49      6.57 o 
   0   7   1        2.33        5.13      2.96 o 
   1   7   1       16.63       13.82      2.81 o 
   2   7   1     9493.38     9815.70    160.11 o 
   3   7   1     3330.07     3499.77     65.63 o 
   4   7   1      481.37      533.78     16.49 o 
   5   7   1      441.76      415.66     15.02 o 
   6   7   1     1332.38     1361.57     36.47 o 
   7   7   1      195.70      162.42     18.76 o 
   8   7   1        3.39        0.00      9.83 o 
   9   7   1      127.00      169.49     21.37 o 
  10   7   1       24.93       39.11     14.14 o 
  11   7   1       76.29       73.08     17.39 o 
 -11   8   1       37.37       21.34     13.69 o 
 -10   8   1        1.45        0.00     18.54 o 
  -9   8   1      560.22      530.58     43.75 o 
  -8   8   1       75.04       60.68     14.45 o 
  -7   8   1      302.55      272.26     17.90 o 
  -6   8   1        2.10        2.16      6.49 o 
  -5   8   1     1130.03     1095.70     56.44 o 
  -4   8   1       79.03       80.94      8.00 o 
  -3   8   1     2333.42     2511.36     39.61 o 
  -2   8   1     1758.40     1910.06     34.25 o 
  -1   8   1       13.95       16.39      3.77 o 
   0   8   1      220.34      227.18      8.83 o 
   1   8   1     2405.59     2470.49     45.29 o 
   2   8   1     4443.45     4964.53    104.56 o 
   3   8   1      329.18      339.78     15.56 o 
   4   8   1      306.70      304.07     13.13 o 
   5   8   1     1852.12     1819.60     67.76 o 
   6   8   1      129.54      120.24     12.81 o 
   7   8   1      205.26      230.12     25.88 o 
   8   8   1       10.38        0.00      8.89 o 
   9   8   1      833.87      947.34     44.13 o 
  10   8   1        9.99       10.01     23.64 o 
  11   8   1      312.28      351.43     33.97 o 
 -10   9   1       51.22       28.53     13.36 o 
  -9   9   1      168.84      212.11     24.34 o 
  -8   9   1        3.88        0.00      9.41 o 
  -7   9   1      406.85      405.59     21.38 o 
  -6   9   1        0.17        0.00      6.06 o 
  -5   9   1      268.67      261.10     14.10 o 
  -4   9   1        2.63        0.43      4.63 o 
  -3   9   1      119.21      131.64      9.62 o 
  -2   9   1       58.14       52.49      7.90 o 
  -1   9   1      201.89      203.65     14.56 o 
   0   9   1       89.53       91.31      8.82 o 
   1   9   1       25.49       34.81      6.59 o 
   2   9   1      126.69      114.49     10.72 o 
   3   9   1       44.12       41.65      7.88 o 
   4   9   1       22.02       17.53      5.98 o 
   5   9   1       81.23       95.04      9.80 o 
   6   9   1       39.05       40.94      9.25 o 
   7   9   1       75.08       95.51     12.49 o 
   8   9   1      178.51      172.64     22.18 o 
   9   9   1      342.32      319.03     35.99 o 
  10   9   1       17.95       21.31     13.48 o 
 -10  10   1        0.14        6.08     12.80 o 
  -9  10   1      337.92      376.82     30.67 o 
  -8  10   1      899.65      884.02    137.53 o 
  -7  10   1        3.85       14.54      8.33 o 
  -6  10   1       91.01       86.58     11.74 o 
  -5  10   1      956.80      884.96     25.28 o 
  -4  10   1     3254.69     3031.39     84.76 o 
  -3  10   1      489.77      492.80     17.22 o 
  -2  10   1        6.52        6.76      6.09 o 
  -1  10   1     1384.41     1363.67     46.48 o 
   0  10   1     3134.10     3199.48     63.47 o 
   1  10   1     1904.68     1953.77     44.63 o 
   2  10   1      188.95      209.94     17.00 o 
   3  10   1      159.58      160.82     16.55 o 
   4  10   1      142.33      166.52     13.68 o 
   5  10   1      746.94      741.18     23.25 o 
   6  10   1       31.15       24.09      8.41 o 
   7  10   1        0.12        4.16      7.86 o 
   8  10   1      180.32      217.31     24.38 o 
   9  10   1      128.86      164.78     22.64 o 
  10  10   1       39.37       51.03     16.10 o 
  -9  11   1       31.84       41.03     14.05 o 
  -8  11   1       19.38       25.74     12.52 o 
  -7  11   1     1500.49     1475.85     43.39 o 
  -6  11   1        3.34        6.20      7.39 o 
  -5  11   1      381.13      382.10     20.03 o 
  -4  11   1      738.81      686.32     21.98 o 
  -3  11   1      536.50      545.69     18.83 o 
  -2  11   1      801.02      823.27     39.86 o 
  -1  11   1     1792.72     1667.85     92.57 o 
   0  11   1       50.73       41.76     12.36 o 
   1  11   1      323.62      322.87     24.47 o 
   2  11   1      311.86      316.10     17.29 o 
   3  11   1     4373.88     4197.03     82.88 o 
   4  11   1      459.89      446.04     17.99 o 
   5  11   1       54.02       42.32      8.55 o 
   6  11   1       66.04       61.45     11.31 o 
   7  11   1      500.77      495.80     24.46 o 
   8  11   1       41.39       40.76     15.69 o 
   9  11   1       10.64       29.22     21.48 o 
  -9  12   1        0.59        7.45     12.62 o 
  -8  12   1      324.27      307.51     32.02 o 
  -7  12   1      234.29      250.01     20.38 o 
  -6  12   1      744.31      799.40     30.27 o 
  -5  12   1       84.56      102.99     18.32 o 
  -4  12   1     1612.50     1458.18     52.18 o 
  -3  12   1      471.00      461.40     36.55 o 
  -2  12   1        5.14        0.00      9.90 o 
  -1  12   1      250.04      214.83     22.56 o 
   0  12   1     1199.33     1158.09     45.76 o 
   1  12   1      727.64      711.50     35.04 o 
   2  12   1      382.41      369.95     27.46 o 
   3  12   1       64.32       72.56     11.49 o 
   4  12   1      197.51      214.14     14.63 o 
   5  12   1       11.09        7.36      7.06 o 
   6  12   1      164.98      185.33     17.32 o 
   7  12   1      266.70      342.56     23.31 o 
   8  12   1      157.93      192.00     23.93 o 
   9  12   1        0.24       16.50     13.59 o 
  -8  13   1      197.84      280.94     38.54 o 
  -7  13   1       10.80       26.92     12.54 o 
  -6  13   1       44.21       52.77     21.34 o 
  -5  13   1      242.89      209.94     23.41 o 
  -4  13   1      378.39      408.03     30.19 o 
  -3  13   1        0.51        0.00      9.32 o 
  -2  13   1       54.57       64.11     15.55 o 
  -1  13   1      503.31      498.39     30.61 o 
   0  13   1        1.63        0.00     10.25 o 
   1  13   1        6.26       14.68     11.62 o 
   2  13   1      389.53      352.75     31.29 o 
   3  13   1      387.30      471.01     38.15 o 
   4  13   1       64.23       79.49     12.27 o 
   5  13   1      345.34      390.29     40.55 o 
   6  13   1        1.01        6.21      8.82 o 
   7  13   1      113.94      142.30     16.45 o 
   8  13   1      293.99      329.46     30.60 o 
  -7  14   1       11.89       37.20     21.46 o 
  -6  14   1      573.79      578.41     49.75 o 
  -5  14   1      188.56      198.22     24.58 o 
  -4  14   1        7.73       14.68     12.40 o 
  -3  14   1      127.78      165.00     22.38 o 
  -2  14   1       49.14       54.57     28.23 o 
  -1  14   1      247.68      233.67     41.37 o 
   0  14   1       20.68       15.85     12.61 o 
   1  14   1      192.60      248.54     39.77 o 
   2  14   1      203.39      219.82     25.74 o 
   3  14   1       66.20       58.88     31.09 o 
   4  14   1        5.95        1.05     11.32 o 
   5  14   1        2.16       25.38     20.90 o 
   6  14   1       45.58       66.33     23.98 o 
   7  14   1        2.15        0.00     17.70 o 
  -6  15   1      339.92      330.29     44.14 o 
  -5  15   1       10.60       18.09     13.84 o 
  -4  15   1       28.21       51.88     16.91 o 
  -3  15   1      130.05      119.00     20.75 o 
  -2  15   1       17.77        9.47     13.70 o 
  -1  15   1       25.57       21.46     13.28 o 
   0  15   1      190.28      211.48     28.29 o 
   1  15   1      110.04      115.62     20.55 o 
   2  15   1       69.73       78.89     18.43 o 
   3  15   1        8.67       25.98     13.66 o 
   4  15   1      372.23      345.80     31.39 o 
   5  15   1      151.74      147.05     32.88 o 
   6  15   1        6.03        2.02     17.25 o 
  -5  16   1      402.68      396.85     49.19 o 
  -4  16   1        5.36       13.80     14.46 o 
  -3  16   1      117.74       68.86     18.26 o 
  -2  16   1       19.18       14.14     13.75 o 
  -1  16   1      335.14      320.22     31.98 o 
   0  16   1       91.59      112.56     21.34 o 
   1  16   1      169.07      178.90     26.16 o 
   2  16   1        5.36        1.72     12.50 o 
   3  16   1      247.82      246.28     36.13 o 
   4  16   1       35.16       39.31     21.46 o 
   5  16   1       14.98       20.06     22.74 o 
  -2  17   1      195.56      240.61     30.70 o 
  -1  17   1      150.45      192.58     27.49 o 
   0  17   1      111.85      131.34     35.71 o 
   1  17   1      151.10      178.17     27.26 o 
   2  17   1      360.12      335.86     34.07 o 
 -12   0   2      240.63      248.22     28.08 o 
 -10   0   2      321.31      316.98     28.99 o 
  -8   0   2     1395.19     1390.36     48.88 o 
  -6   0   2      442.29      466.49     22.78 o 
  -4   0   2    22438.40    23215.83    443.67 o 
  -2   0   2       86.23       65.04     10.14 o 
   0   0   2     7968.05     9395.29    249.29 o 
   2   0   2     3569.69     3587.03     75.01 o 
   4   0   2    10424.35    10114.59    277.64 o 
   6   0   2     1259.87     1148.88     36.96 o 
   8   0   2     2511.96     2459.85     68.82 o 
  10   0   2     1614.29     1520.94     74.90 o 
  12   0   2       62.16       67.00     17.36 o 
 -12   1   2      222.85      246.50     27.16 o 
 -11   1   2       26.05       25.08      9.21 o 
 -10   1   2       87.60       94.07     12.18 o 
  -9   1   2     1075.84      980.76     29.70 o 
  -8   1   2     1509.21     1456.53     41.12 o 
  -7   1   2      254.80      266.30     15.21 o 
  -6   1   2     1793.85     1910.21     37.82 o 
  -5   1   2     1263.24     1221.30     31.26 o 
  -4   1   2     2407.01     2464.79     36.42 o 
  -3   1   2      130.30      124.51      6.10 o 
  -2   1   2     3772.10     3882.24     55.76 o 
  -1   1   2      411.50      467.06     11.22 o 
   0   1   2      216.22      236.77      6.56 o 
   1   1   2     1143.04     1309.06     20.01 o 
   2   1   2     3798.43     3860.59     44.73 o 
   3   1   2      216.73      211.69     10.45 o 
   4   1   2       59.76       71.90      4.31 o 
   5   1   2     1260.91     1325.97     22.36 o 
   6   1   2      570.07      544.33     16.89 o 
   7   1   2       71.59       75.77      8.51 o 
   8   1   2      121.79      116.94     11.15 o 
   9   1   2      204.77      203.76     14.75 o 
  10   1   2      402.21      379.23     23.10 o 
  11   1   2        0.27        3.20      7.68 o 
  12   1   2       30.43       26.05     10.16 o 
 -12   2   2       56.65       82.37     14.83 o 
 -11   2   2       74.51       90.49     14.70 o 
 -10   2   2      349.23      342.65     22.98 o 
  -9   2   2      658.54      591.24     36.77 o 
  -8   2   2      166.35      177.65     13.78 o 
  -7   2   2       16.48       16.54      6.68 o 
  -6   2   2      294.37      288.53      9.48 o 
  -5   2   2      954.60     1024.43     26.93 o 
  -4   2   2     3569.84     3542.09     54.74 o 
  -3   2   2      335.39      343.66     10.41 o 
  -2   2   2     2057.99     2070.62     32.39 o 
  -1   2   2     2040.68     2182.22     29.09 o 
   0   2   2      307.86      270.39      6.54 o 
   1   2   2       36.81       39.45      2.45 o 
   2   2   2       49.43       50.46      3.08 o 
   3   2   2     3591.84     3741.25     44.63 o 
   4   2   2      161.07      122.81      5.71 o 
   5   2   2     2488.80     2515.97     37.57 o 
   6   2   2       48.08       49.23      6.50 o 
   7   2   2      513.93      454.08     16.73 o 
   8   2   2      470.41      441.69     21.65 o 
   9   2   2     1751.71     1648.47     38.94 o 
  10   2   2      803.95      765.95     26.55 o 
  11   2   2      521.53      532.22     24.03 o 
  12   2   2        3.66        9.78     11.63 o 
 -12   3   2      155.35      177.24     19.99 o 
 -11   3   2        1.16        0.00      8.77 o 
 -10   3   2       19.11       23.41     10.02 o 
  -9   3   2     2591.80     2494.23     82.22 o 
  -8   3   2      258.02      266.77     29.67 o 
  -7   3   2      920.56      884.91     28.52 o 
  -6   3   2      205.50      215.58      8.62 o 
  -5   3   2     3049.61     3100.53     63.71 o 
  -4   3   2       43.02       35.45      3.96 o 
  -3   3   2      986.33      912.71     16.38 o 
  -2   3   2     4372.24     4569.54     58.65 o 
  -1   3   2    17250.45    17933.82    213.34 o 
   0   3   2      680.74      706.14     13.34 o 
   1   3   2     1102.76     1103.88     25.43 o 
   2   3   2     1672.90     1848.72     28.26 o 
   3   3   2     1348.93     1416.39     19.89 o 
   4   3   2       17.76       12.87      2.45 o 
   5   3   2      328.74      366.41      8.52 o 
   6   3   2       72.39       66.37      5.78 o 
   7   3   2       49.63       66.89      8.09 o 
   8   3   2      753.41      677.83     31.85 o 
   9   3   2      200.48      195.39     14.57 o 
  10   3   2        0.04       12.41      9.50 o 
  11   3   2       42.00       44.43     12.50 o 
  12   3   2       83.90      119.78     19.21 o 
 -12   4   2      102.22      106.23     21.11 o 
 -11   4   2        4.54       15.35     18.21 o 
 -10   4   2      791.22      783.57     31.75 o 
  -9   4   2      818.72      817.44     48.99 o 
  -8   4   2      570.28      586.49     24.41 o 
  -7   4   2      306.94      312.56     21.98 o 
  -6   4   2      409.73      385.14     11.80 o 
  -5   4   2     2835.42     2802.98     46.27 o 
  -4   4   2      888.79      825.08     21.17 o 
  -3   4   2     5183.86     5243.50     68.21 o 
  -2   4   2      547.75      552.95     12.58 o 
  -1   4   2       53.10       47.50      3.35 o 
   0   4   2      831.62      892.68     21.14 o 
   1   4   2     4680.84     4651.78     77.67 o 
   2   4   2        3.71        0.17      2.90 o 
   3   4   2      270.82      346.17      9.43 o 
   4   4   2        0.02        0.00      2.60 o 
   5   4   2     6875.36     6859.88     81.01 o 
   6   4   2      676.54      665.23     23.03 o 
   7   4   2        1.17        1.01      4.83 o 
   8   4   2      462.33      406.12     20.13 o 
   9   4   2     2731.92     2560.83     62.35 o 
  10   4   2      180.08      167.83     18.20 o 
  11   4   2      258.34      282.80     23.75 o 
  12   4   2        8.26        7.98     13.94 o 
 -12   5   2        0.02       17.94     15.92 o 
 -11   5   2       52.54       48.39     14.70 o 
 -10   5   2       26.98       14.91     11.80 o 
  -9   5   2      571.88      556.40     25.39 o 
  -8   5   2        0.34        0.00      7.47 o 
  -7   5   2     1626.05     1594.76     47.70 o 
  -6   5   2       54.23       67.06      6.54 o 
  -5   5   2       76.14       92.34      6.72 o 
  -4   5   2        1.85        0.49      2.56 o 
  -3   5   2     4428.69     4620.36     65.37 o 
  -2   5   2      167.50      167.12      6.55 o 
  -1   5   2     1190.34     1181.31     19.02 o 
   0   5   2        5.44        9.76      2.69 o 
   1   5   2     2246.73     2215.25     42.22 o 
   2   5   2      268.47      275.80     11.25 o 
   3   5   2      116.76       94.74      7.63 o 
   4   5   2        1.01        0.00      4.44 o 
   5   5   2      246.33      250.49      9.07 o 
   6   5   2      103.39       83.01      7.78 o 
   7   5   2       95.50       83.71     14.20 o 
   8   5   2      824.01      749.17     35.67 o 
   9   5   2       24.16       27.26     12.12 o 
  10   5   2       67.66       49.53     22.16 o 
  11   5   2       79.48       96.79     19.22 o 
  12   5   2      205.24      219.60     39.66 o 
 -12   6   2       39.28      107.05     32.83 o 
 -11   6   2        8.06       19.66     13.03 o 
 -10   6   2       15.71       29.96     12.66 o 
  -9   6   2      770.33      773.90     37.70 o 
  -8   6   2      473.98      453.77     42.07 o 
  -7   6   2      250.75      253.34     13.49 o 
  -6   6   2      209.58      212.22     10.25 o 
  -5   6   2     5872.96     5906.19     79.70 o 
  -4   6   2     2698.81     2829.67     42.30 o 
  -3   6   2     5961.86     5922.72     93.91 o 
  -2   6   2       47.23       46.68      4.16 o 
  -1   6   2     8394.66     8446.17    139.78 o 
   0   6   2     2120.59     2153.74     61.93 o 
   1   6   2     8093.02     8182.52    133.62 o 
   2   6   2       37.43       56.95      6.72 o 
   3   6   2      451.73      394.78     14.79 o 
   4   6   2     1617.25     1567.12     25.90 o 
   5   6   2     3107.25     3061.37     51.99 o 
   6   6   2      527.09      543.08     21.02 o 
   7   6   2      490.94      538.52     28.76 o 
   8   6   2      851.50      772.96     36.79 o 
   9   6   2     1264.63     1132.87     57.95 o 
  10   6   2      627.48      631.79     36.69 o 
  11   6   2       28.29       31.53     14.68 o 
 -11   7   2       53.34       53.33     16.08 o 
 -10   7   2      112.03      135.55     21.06 o 
  -9   7   2       71.70       52.23     14.11 o 
  -8   7   2     1537.78     1441.31    110.25 o 
  -7   7   2      182.97      194.44     15.51 o 
  -6   7   2       91.95       87.65      7.75 o 
  -5   7   2       44.78       50.72      7.70 o 
  -4   7   2      610.83      563.17     17.48 o 
  -3   7   2        2.92        9.37      3.29 o 
  -2   7   2      248.81      256.13      8.57 o 
  -1   7   2      274.04      266.31     11.21 o 
   0   7   2      669.41      676.95     15.40 o 
   1   7   2       28.15       22.22      5.27 o 
   2   7   2      245.80      213.53     12.00 o 
   3   7   2      578.38      631.27     22.67 o 
   4   7   2     2106.41     2096.54     39.36 o 
   5   7   2      412.38      376.06     14.31 o 
   6   7   2        0.95        0.00      5.78 o 
   7   7   2      182.71      152.17     18.69 o 
   8   7   2      750.16      784.41     37.75 o 
   9   7   2        4.63        8.87     10.40 o 
  10   7   2       27.82       27.94     12.86 o 
  11   7   2       47.73       52.91     16.79 o 
 -11   8   2       83.72       86.18     29.86 o 
 -10   8   2      831.12      891.50     43.84 o 
  -9   8   2       24.09       25.15     12.40 o 
  -8   8   2      104.18      112.61     17.60 o 
  -7   8   2      258.36      254.61     22.75 o 
  -6   8   2     1254.69     1193.36     28.88 o 
  -5   8   2      130.36      134.46     10.33 o 
  -4   8   2      526.91      494.27     15.37 o 
  -3   8   2      138.89      138.09      7.45 o 
  -2   8   2       68.67       75.15      5.58 o 
  -1   8   2      278.66      281.69     10.32 o 
   0   8   2      683.40      689.57     16.17 o 
   1   8   2      138.05      135.94     10.35 o 
   2   8   2      194.17      170.14     16.02 o 
   3   8   2     2628.08     2631.71     54.01 o 
   4   8   2       18.05       15.16      5.28 o 
   5   8   2      106.25      112.15      9.76 o 
   6   8   2     1725.23     1655.40     42.94 o 
   7   8   2       96.85      102.54     16.09 o 
   8   8   2       13.13        6.92     10.24 o 
   9   8   2       22.19       25.63     15.46 o 
  10   8   2      940.35      972.81     78.37 o 
  11   8   2        0.37       11.59     22.41 o 
 -10   9   2       28.47       16.50     14.23 o 
  -9   9   2        0.00        0.00     10.43 o 
  -8   9   2      586.95      578.56     32.54 o 
  -7   9   2      129.76      125.31     13.85 o 
  -6   9   2        8.76        4.59      5.74 o 
  -5   9   2       95.28      107.25     10.27 o 
  -4   9   2      152.25      158.57     11.03 o 
  -3   9   2      340.25      336.59     13.57 o 
  -2   9   2      220.30      232.31     12.20 o 
  -1   9   2       51.13       60.93      7.41 o 
   0   9   2       67.90       62.43      8.29 o 
   1   9   2      234.68      226.84     24.41 o 
   2   9   2       78.24       93.35     10.15 o 
   3   9   2      456.62      467.77     19.09 o 
   4   9   2      214.63      182.61     12.18 o 
   5   9   2      767.73      744.63     22.56 o 
   6   9   2      152.15      160.59     15.10 o 
   7   9   2      336.06      367.73     37.73 o 
   8   9   2      191.34      219.05     23.71 o 
   9   9   2      398.63      357.08     54.84 o 
  10   9   2       27.94       55.50     16.11 o 
 -10  10   2      244.67      251.66     28.26 o 
  -9  10   2       46.47       50.63     14.73 o 
  -8  10   2      194.89      212.90     23.33 o 
  -7  10   2      339.01      400.10     22.02 o 
  -6  10   2      836.28      783.22     39.14 o 
  -5  10   2      794.22      782.95     25.18 o 
  -4  10   2      545.27      533.93     18.54 o 
  -3  10   2     2142.58     2173.52     47.55 o 
  -2  10   2        7.11       10.85      8.11 o 
  -1  10   2      185.40      202.78     19.92 o 
   0  10   2      717.11      711.80     23.27 o 
   1  10   2     1375.84     1283.16     85.61 o 
   2  10   2      333.32      317.76     26.74 o 
   3  10   2      765.90      696.02     25.09 o 
   4  10   2        7.07        7.86      6.31 o 
   5  10   2     1303.91     1203.65     30.66 o 
   6  10   2      240.76      279.75     19.37 o 
   7  10   2      543.65      564.68     45.77 o 
   8  10   2      103.48      118.17     23.19 o 
   9  10   2      727.70      734.29     40.36 o 
  10  10   2      292.18      288.93     33.56 o 
  -9  11   2       22.00       47.83     14.92 o 
  -8  11   2        1.02        1.46     21.09 o 
  -7  11   2      175.51      165.90     16.80 o 
  -6  11   2      403.30      433.94     22.50 o 
  -5  11   2      174.36      158.26     15.04 o 
  -4  11   2       29.30       43.21      9.61 o 
  -3  11   2      290.12      297.12     25.74 o 
  -2  11   2     2807.94     2733.02    149.49 o 
  -1  11   2      152.48      119.74     17.48 o 
   0  11   2        1.87        0.00      9.01 o 
   1  11   2      183.59      170.57     20.23 o 
   2  11   2     1417.92     1390.45     37.62 o 
   3  11   2       84.01       72.30     11.18 o 
   4  11   2      542.79      530.78     20.87 o 
   5  11   2       37.66       43.14      9.59 o 
   6  11   2     1243.28     1203.45     47.05 o 
   7  11   2        0.52        5.85     10.68 o 
   8  11   2       73.87      119.72     19.82 o 
   9  11   2        0.54       24.83     13.13 o 
  -9  12   2      453.92      489.39     49.52 o 
  -8  12   2       36.15       58.20     20.84 o 
  -7  12   2       21.30       21.16     11.79 o 
  -6  12   2       89.70      118.18     17.77 o 
  -5  12   2     1072.32     1116.43     45.29 o 
  -4  12   2       81.23      106.89     23.44 o 
  -3  12   2      633.51      604.55     32.68 o 
  -2  12   2       73.60       55.91     14.43 o 
  -1  12   2     1439.07     1395.30     79.91 o 
   0  12   2      576.50      508.29     29.98 o 
   1  12   2     2084.15     1967.81     63.10 o 
   2  12   2       40.42       34.43     12.78 o 
   3  12   2      381.33      319.44     19.43 o 
   4  12   2     1186.91     1074.45     29.84 o 
   5  12   2      938.93      892.76     31.86 o 
   6  12   2        1.34        5.57      7.93 o 
   7  12   2       20.30       37.26     12.75 o 
   8  12   2      101.99       81.28     23.67 o 
   9  12   2      294.95      354.01     33.57 o 
  -8  13   2       10.35       32.16     20.00 o 
  -7  13   2      485.99      459.81     47.22 o 
  -6  13   2      186.35      163.91     31.48 o 
  -5  13   2       43.17       58.33     15.46 o 
  -4  13   2        8.85       26.62     14.73 o 
  -3  13   2      196.59      193.30     22.76 o 
  -2  13   2      335.73      308.71     27.43 o 
  -1  13   2      134.25      125.85     19.35 o 
   0  13   2        1.47        0.77     19.89 o 
   1  13   2      111.79      110.57     17.86 o 
   2  13   2      427.33      480.80     59.55 o 
   3  13   2      535.68      484.89     31.28 o 
   4  13   2        5.67        9.87      8.22 o 
   5  13   2      266.59      239.34     19.38 o 
   6  13   2       26.13       39.87     11.14 o 
   7  13   2      241.92      244.12     25.76 o 
   8  13   2        0.85       12.04     12.16 o 
  -7  14   2       33.86       18.49     18.99 o 
  -6  14   2       48.07       32.49     19.55 o 
  -5  14   2        8.46        5.98     11.84 o 
  -4  14   2      532.08      558.83     34.91 o 
  -3  14   2       44.63       44.65     14.76 o 
  -2  14   2      100.19      115.27     19.49 o 
  -1  14   2       10.69        1.77     10.94 o 
   0  14   2       39.11       60.30     15.80 o 
   1  14   2        1.02        0.75     10.43 o 
   2  14   2       98.10      159.09     36.72 o 
   3  14   2       12.79        8.15     11.58 o 
   4  14   2       41.17       54.00     11.54 o 
   5  14   2       22.74        7.14     15.99 o 
   6  14   2      114.62      122.92     19.75 o 
   7  14   2       34.20       42.33     14.91 o 
  -6  15   2       61.61       78.93     27.11 o 
  -5  15   2       76.45       91.31     31.34 o 
  -4  15   2        0.13        0.00     12.83 o 
  -3  15   2      118.23      126.67     21.42 o 
  -2  15   2      196.56      215.81     25.94 o 
  -1  15   2       34.41       51.69     15.85 o 
   0  15   2       68.54       71.45     16.93 o 
   1  15   2       17.45       23.76     13.47 o 
   2  15   2       75.77       62.59     16.83 o 
   3  15   2       46.51       52.90     15.65 o 
   4  15   2      338.67      324.27     30.72 o 
   5  15   2      116.52       83.02     26.72 o 
   6  15   2       65.10       89.97     26.95 o 
  -4  16   2      500.91      511.42     38.47 o 
  -3  16   2       36.28       19.64     15.63 o 
  -2  16   2        2.94        3.06     27.45 o 
  -1  16   2        0.85        0.00     12.10 o 
   0  16   2      727.84      702.36     41.22 o 
   1  16   2       56.90       53.22     16.73 o 
   2  16   2      140.05      134.08     21.94 o 
   3  16   2       87.03      112.55     21.58 o 
   4  16   2      306.65      348.28     32.64 o 
  -2  17   2      710.86      708.72     43.45 o 
  -1  17   2      154.65      191.47     27.67 o 
   0  17   2        2.85        0.00     12.98 o 
   1  17   2      145.64      184.42     27.05 o 
   2  17   2      609.83      685.58     44.12 o 
 -11   0   3        8.58       30.62     14.58 o 
  -9   0   3     4963.95     4727.86    118.77 o 
  -7   0   3     3252.69     3134.50     81.12 o 
  -5   0   3     6625.95     7522.33    157.20 o 
  -3   0   3    21895.78    21794.61    578.02 o 
  -1   0   3    11351.43    11889.64    316.91 o 
   1   0   3    42323.50    42954.00   1115.30 o 
   3   0   3      511.44      541.06     39.80 o 
   5   0   3    17364.10    17146.85    333.68 o 
   7   0   3        7.86        8.05      8.07 o 
   9   0   3     2301.60     2161.20     65.88 o 
  11   0   3       80.71       84.88     17.61 o 
 -12   1   3      418.40      472.00     29.65 o 
 -11   1   3       70.88       75.74     14.14 o 
 -10   1   3      164.85      171.43     18.27 o 
  -9   1   3      568.60      572.81     28.53 o 
  -8   1   3     1427.59     1338.71     34.06 o 
  -7   1   3     1239.96     1294.78     31.51 o 
  -6   1   3       28.74       24.58      6.87 o 
  -5   1   3        1.55       11.52      7.72 o 
  -4   1   3     1449.31     1378.94     42.83 o 
  -3   1   3     7941.36     7961.05    111.37 o 
  -2   1   3       75.41       90.23      5.97 o 
  -1   1   3      125.50      124.05      5.87 o 
   0   1   3     2470.39     2354.01     40.50 o 
   1   1   3     6036.03     6376.75    106.28 o 
   2   1   3      827.47      872.89     18.72 o 
   3   1   3     1162.24     1096.16     18.47 o 
   4   1   3      771.53      759.15     14.67 o 
   5   1   3     3214.89     3401.42     61.27 o 
   6   1   3       75.36       88.93      8.11 o 
   7   1   3      616.86      616.20     19.51 o 
   8   1   3      701.40      635.71     21.27 o 
   9   1   3        9.51       18.99      7.43 o 
  10   1   3       32.82       51.18      9.70 o 
  11   1   3       16.21       14.98      8.24 o 
  12   1   3       48.20       68.08     14.54 o 
 -12   2   3        1.10       13.85     12.24 o 
 -11   2   3        2.98        0.00     10.47 o 
 -10   2   3      757.02      695.07     30.34 o 
  -9   2   3     1655.34     1607.61     45.77 o 
  -8   2   3      492.11      475.55     22.81 o 
  -7   2   3      307.52      308.05     17.99 o 
  -6   2   3       47.20       54.31      6.43 o 
  -5   2   3     2213.07     2411.61     46.82 o 
  -4   2   3     1881.15     1998.43     35.05 o 
  -3   2   3     4522.31     4516.72     66.79 o 
  -2   2   3     2269.24     2250.77     35.49 o 
  -1   2   3     4132.51     4362.95     71.69 o 
   0   2   3      842.12      835.92     24.93 o 
   1   2   3      918.35      893.07     14.03 o 
   2   2   3     3274.95     3370.52     48.61 o 
   3   2   3      505.85      480.52      9.22 o 
   4   2   3       18.17       14.20      2.94 o 
   5   2   3     2651.77     2683.09     39.82 o 
   6   2   3     3722.79     3626.05     93.03 o 
   7   2   3       44.31       38.56      7.10 o 
   8   2   3      109.99      110.70     11.05 o 
   9   2   3     1190.40     1208.33     32.32 o 
  10   2   3     2473.78     2370.61     51.68 o 
  11   2   3      146.45      124.83     16.68 o 
  12   2   3       63.34       88.19     15.95 o 
 -12   3   3      707.90      737.34     33.71 o 
 -11   3   3      166.68      193.57     20.17 o 
 -10   3   3      427.22      385.85     24.65 o 
  -9   3   3      741.31      749.39     29.54 o 
  -8   3   3     2811.52     2969.16     65.95 o 
  -7   3   3      471.85      445.42     19.62 o 
  -6   3   3       14.06       18.53      3.85 o 
  -5   3   3      118.08      106.31      8.78 o 
  -4   3   3     4282.31     4407.58     59.80 o 
  -3   3   3       16.47        9.13      2.49 o 
  -2   3   3       27.26       39.94      3.57 o 
  -1   3   3       38.35       38.93      3.88 o 
   0   3   3     2496.14     2575.66     39.08 o 
   1   3   3     4340.70     4404.45     55.67 o 
   2   3   3       80.16       99.64      4.25 o 
   3   3   3      349.82      310.78      7.82 o 
   4   3   3       45.30       52.35      3.87 o 
   5   3   3      125.13      100.63      4.81 o 
   6   3   3      465.86      457.00     19.30 o 
   7   3   3      281.18      263.73     13.37 o 
   8   3   3      455.14      461.47     18.11 o 
   9   3   3      564.53      528.68     21.10 o 
  10   3   3        5.62        2.81      8.97 o 
  11   3   3      170.50      201.84     20.80 o 
  12   3   3       24.59       30.82     15.09 o 
 -12   4   3       19.33       41.81     17.43 o 
 -11   4   3      193.32      229.72     21.33 o 
 -10   4   3      266.73      257.70     20.80 o 
  -9   4   3       53.77       51.22     11.61 o 
  -8   4   3     1090.50     1057.61     33.92 o 
  -7   4   3     2044.62     1923.17     39.18 o 
  -6   4   3       36.27       38.09      5.15 o 
  -5   4   3      158.81      175.14     10.33 o 
  -4   4   3     2238.30     2186.18     33.84 o 
  -3   4   3      526.58      478.27     12.89 o 
  -2   4   3     1042.29     1072.97     18.45 o 
  -1   4   3      151.50      155.99      5.65 o 
   0   4   3     3537.46     3367.11     50.02 o 
   1   4   3      236.38      261.64      9.10 o 
   2   4   3     2609.10     2551.71     49.25 o 
   3   4   3      148.05      147.96      5.66 o 
   4   4   3     2663.62     2491.35     33.27 o 
   5   4   3       47.55       67.70      5.97 o 
   6   4   3     3549.52     3578.31     54.75 o 
   7   4   3      319.10      300.78     13.98 o 
   8   4   3      919.35      827.79     30.12 o 
   9   4   3       12.80       22.63      9.56 o 
  10   4   3     1409.40     1330.95     43.48 o 
  11   4   3      184.00      224.13     21.65 o 
  12   4   3        0.58        0.00     10.60 o 
 -12   5   3      836.71      777.44     44.88 o 
 -11   5   3       98.26      112.14     20.22 o 
 -10   5   3      156.68      145.76     17.06 o 
  -9   5   3        1.41        9.79      8.56 o 
  -8   5   3     1401.35     1294.93     49.86 o 
  -7   5   3      101.00       97.22      9.95 o 
  -6   5   3     3051.05     3208.84     49.01 o 
  -5   5   3       93.35       98.46      7.01 o 
  -4   5   3     1567.87     1633.27     27.65 o 
  -3   5   3        0.59        5.57      2.73 o 
  -2   5   3     7576.75     7908.80     99.48 o 
  -1   5   3        2.33        3.58      2.48 o 
   0   5   3      165.89      167.65      7.34 o 
   1   5   3     1056.65     1014.68     24.21 o 
   2   5   3     7371.05     7159.11    138.82 o 
   3   5   3      429.49      419.82     16.67 o 
   4   5   3       18.24       24.93      4.38 o 
   5   5   3     1135.46     1100.57     30.37 o 
   6   5   3     3086.68     3127.60     67.33 o 
   7   5   3       62.85       59.61     10.53 o 
   8   5   3      154.76      139.46     14.71 o 
   9   5   3      367.49      344.29     23.81 o 
  10   5   3       77.14      111.84     31.71 o 
  11   5   3       79.09      115.89     20.94 o 
 -11   6   3       91.11      105.49     19.48 o 
 -10   6   3      189.38      137.23     20.71 o 
  -9   6   3      767.51      749.03     37.62 o 
  -8   6   3     1297.50     1288.93     38.20 o 
  -7   6   3      832.43      808.21     27.83 o 
  -6   6   3      196.43      207.65     10.52 o 
  -5   6   3     1275.95     1306.85     25.14 o 
  -4   6   3     5987.88     6209.61     82.65 o 
  -3   6   3     2292.16     2298.54     35.37 o 
  -2   6   3       33.78       44.15      4.30 o 
  -1   6   3      105.22      108.68      5.43 o 
   0   6   3     9459.91     9743.64    186.89 o 
   1   6   3     6613.54     6947.36    115.92 o 
   2   6   3      104.76       92.50      8.20 o 
   3   6   3      317.40      263.20     14.45 o 
   4   6   3     3533.76     3503.47     57.55 o 
   5   6   3     2957.29     2868.68     49.77 o 
   6   6   3      777.92      766.37     33.85 o 
   7   6   3      191.28      174.68     19.19 o 
   8   6   3      536.54      557.25     31.32 o 
   9   6   3      824.91      823.10     40.72 o 
  10   6   3      182.82      188.95     23.89 o 
  11   6   3      138.97      175.36     24.53 o 
 -11   7   3        0.88        6.30     12.78 o 
 -10   7   3      336.50      335.44     29.59 o 
  -9   7   3     1162.22     1142.41     79.60 o 
  -8   7   3      188.29      190.57     21.26 o 
  -7   7   3      709.85      682.70     25.77 o 
  -6   7   3     2908.55     2831.81     45.56 o 
  -5   7   3      269.34      282.40     11.25 o 
  -4   7   3       42.74       47.14      5.48 o 
  -3   7   3      501.61      491.90     12.91 o 
  -2   7   3     4026.59     4111.59     56.55 o 
  -1   7   3       28.63       21.19      3.23 o 
   0   7   3        0.03        2.06      2.89 o 
   1   7   3        2.89        3.16      3.88 o 
   2   7   3     4515.94     4432.73     96.70 o 
   3   7   3        1.95        4.21      5.35 o 
   4   7   3       44.40       44.05      7.25 o 
   5   7   3      263.12      260.07     12.41 o 
   6   7   3      628.71      630.17     24.02 o 
   7   7   3      662.40      662.19     33.40 o 
   8   7   3       21.22       36.95     12.24 o 
   9   7   3      354.15      387.59     36.19 o 
  10   7   3       39.46       41.10     22.35 o 
  11   7   3       24.79       32.08     15.85 o 
 -11   8   3       81.77       95.36     19.98 o 
 -10   8   3      297.68      340.71     30.16 o 
  -9   8   3      348.58      343.02     28.18 o 
  -8   8   3       70.48       58.99     15.35 o 
  -7   8   3        0.55        0.39      6.77 o 
  -6   8   3     1139.99     1132.04     43.14 o 
  -5   8   3      931.62      914.41     20.95 o 
  -4   8   3        9.44        6.70      3.64 o 
  -3   8   3      221.93      228.79      9.42 o 
  -2   8   3       83.95       87.90      6.11 o 
  -1   8   3       20.64       30.22      3.76 o 
   0   8   3      117.57      133.27      7.37 o 
   1   8   3     1026.20      878.87     24.92 o 
   2   8   3       82.54       77.56      8.78 o 
   3   8   3       34.29       39.51      9.88 o 
   4   8   3       67.88       56.84     11.75 o 
   5   8   3     2552.27     2398.13     59.10 o 
   6   8   3       26.97       25.88      8.33 o 
   7   8   3      214.67      252.76     23.63 o 
   8   8   3        3.18        5.27     10.90 o 
   9   8   3     1478.08     1557.61     60.14 o 
  10   8   3        0.37        3.59     11.97 o 
  11   8   3      417.35      463.96     56.41 o 
 -10   9   3        0.28        2.09     11.96 o 
  -9   9   3      540.28      501.58     50.92 o 
  -8   9   3        3.39        7.71      9.80 o 
  -7   9   3      332.20      318.65     19.78 o 
  -6   9   3        0.59        3.53      5.75 o 
  -5   9   3      213.53      217.82     13.11 o 
  -4   9   3       13.99       17.86      5.72 o 
  -3   9   3        2.71        5.27      3.69 o 
  -2   9   3       73.22       79.19      6.18 o 
  -1   9   3        1.37        0.00      4.18 o 
   0   9   3        1.23        3.92      4.54 o 
   1   9   3      177.53      177.81     12.53 o 
   2   9   3       48.26       47.48      9.49 o 
   3   9   3        6.66        2.98      5.56 o 
   4   9   3        1.99        7.57      6.03 o 
   5   9   3        3.21        6.99      6.98 o 
   6   9   3      128.55      125.65     13.88 o 
   7   9   3      830.48      888.23     98.34 o 
   8   9   3       62.56       85.59     16.75 o 
   9   9   3      129.73      157.63     22.66 o 
  10   9   3        3.52       10.56     12.99 o 
 -10  10   3       50.05       70.83     17.23 o 
  -9  10   3      226.78      281.78     27.29 o 
  -8  10   3      185.48      228.27     24.01 o 
  -7  10   3       47.54       51.55     11.03 o 
  -6  10   3      661.97      651.73     34.59 o 
  -5  10   3     1335.55     1289.54     36.55 o 
  -4  10   3      417.81      404.77     19.13 o 
  -3  10   3      219.99      206.20     14.60 o 
  -2  10   3        0.04        1.12      7.72 o 
  -1  10   3     1466.19     1394.10     35.31 o 
   0  10   3      972.65      957.26     28.18 o 
   1  10   3      881.84      876.04     31.80 o 
   2  10   3      216.05      213.70     14.71 o 
   3  10   3      875.06      823.86     27.30 o 
   4  10   3      920.11      888.97     29.09 o 
   5  10   3      889.38      805.51     34.05 o 
   6  10   3       10.46       17.03      8.35 o 
   7  10   3        0.50        0.00      8.76 o 
   8  10   3      128.20      134.19     20.31 o 
   9  10   3      279.84      284.42     29.73 o 
  10  10   3        0.65        1.83     14.24 o 
  -9  11   3        4.44        6.78     15.29 o 
  -8  11   3      117.08      142.18     27.34 o 
  -7  11   3     1457.81     1642.89     57.09 o 
  -6  11   3      628.06      587.39     31.06 o 
  -5  11   3      554.94      550.70     23.72 o 
  -4  11   3        0.61        2.55      8.80 o 
  -3  11   3      993.21     1030.57     45.40 o 
  -2  11   3      655.81      635.64     31.91 o 
  -1  11   3     2055.34     2085.82     63.36 o 
   0  11   3       43.46       47.46      8.67 o 
   1  11   3      851.51      846.76     27.72 o 
   2  11   3      344.05      314.73     31.20 o 
   3  11   3     3050.78     2800.10     61.65 o 
   4  11   3        8.18       11.13      7.63 o 
   5  11   3      218.38      210.25     17.35 o 
   6  11   3      499.18      495.86     32.13 o 
   7  11   3      333.01      363.74     29.31 o 
   8  11   3        9.73       13.54     11.49 o 
   9  11   3       47.88       47.96     21.32 o 
  -9  12   3       79.58       98.48     25.99 o 
  -8  12   3       53.88       46.61     20.56 o 
  -7  12   3        5.64       14.30     11.09 o 
  -6  12   3       80.57       82.07     23.58 o 
  -5  12   3      668.63      637.44     84.79 o 
  -4  12   3      930.23      908.08     40.64 o 
  -3  12   3      167.41      156.77     33.81 o 
  -2  12   3      173.44      178.29     34.00 o 
  -1  12   3     1346.73     1288.03     48.40 o 
   0  12   3      262.83      275.88     24.64 o 
   1  12   3      381.61      346.37     34.79 o 
   2  12   3      480.60      461.37     21.53 o 
   3  12   3     1605.73     1679.33     44.75 o 
   4  12   3      614.62      654.06     26.28 o 
   5  12   3       25.88       40.84     10.34 o 
   6  12   3      567.14      590.20     30.76 o 
   7  12   3      177.04      188.78     22.99 o 
   8  12   3      144.02      130.45     20.90 o 
  -7  13   3       34.88       70.19     23.42 o 
  -6  13   3        1.86        0.00     13.50 o 
  -5  13   3       41.50       69.09     15.76 o 
  -4  13   3       53.02       58.45     15.08 o 
  -3  13   3       29.38       33.40     21.15 o 
  -2  13   3       98.82      125.49     19.05 o 
  -1  13   3      166.84      180.03     22.31 o 
   0  13   3        0.06        0.00      9.39 o 
   1  13   3      174.92      194.14     24.37 o 
   2  13   3        3.75       24.10     17.23 o 
   3  13   3       56.12       53.64     14.27 o 
   4  13   3       23.95       17.06      9.22 o 
   5  13   3      114.57      126.87     17.70 o 
   6  13   3      261.26      244.94     20.59 o 
   7  13   3       54.94       44.03     14.39 o 
   8  13   3      173.37      218.60     38.35 o 
  -7  14   3       78.92      126.44     30.47 o 
  -6  14   3      363.10      360.99     44.70 o 
  -5  14   3       49.37       47.05     15.74 o 
  -4  14   3       48.62       65.95     16.82 o 
  -3  14   3        2.93        4.12     11.51 o 
  -2  14   3       31.29       23.32     12.91 o 
  -1  14   3       23.85       22.26     19.47 o 
   0  14   3        1.48        0.00      9.95 o 
   1  14   3      222.03      210.49     24.64 o 
   2  14   3      662.62      639.49     35.75 o 
   3  14   3       24.49       19.47     12.09 o 
   4  14   3       58.18       75.36     16.51 o 
   5  14   3      309.35      307.78     27.76 o 
   6  14   3      839.71      890.95     35.45 o 
   7  14   3       14.06       24.05     13.59 o 
  -6  15   3       37.60       74.17     26.16 o 
  -5  15   3      130.36      134.04     22.28 o 
  -4  15   3        8.82        0.00     10.67 o 
  -3  15   3        1.53        4.49     12.13 o 
  -2  15   3      211.06      169.92     23.56 o 
  -1  15   3       42.58       34.40     14.51 o 
   0  15   3       76.43       62.88     16.48 o 
   1  15   3        0.26        0.00      9.70 o 
   2  15   3      425.18      442.85     48.32 o 
   3  15   3      180.95      178.15     24.00 o 
   4  15   3      192.78      180.07     18.91 o 
   5  15   3        0.30        8.05     11.05 o 
   6  15   3       41.66       36.01     14.76 o 
  -4  16   3       28.02       46.14     16.35 o 
  -3  16   3      391.85      382.93     52.15 o 
  -2  16   3       37.94       29.75     15.16 o 
  -1  16   3      210.89      241.48     29.91 o 
   0  16   3      138.91      149.29     24.93 o 
   1  16   3       14.74       11.04     13.48 o 
   2  16   3        0.08        8.32     13.21 o 
   3  16   3      668.72      765.99     42.88 o 
   4  16   3      177.94      189.01     38.71 o 
  -2  17   3      370.60      378.36     50.53 o 
  -1  17   3      228.48      266.53     32.02 o 
   0  17   3       71.81       90.33     41.06 o 
   1  17   3        0.46       13.11     21.06 o 
 -12   0   4      174.85      200.10     38.26 o 
 -10   0   4        5.53       12.77     17.03 o 
  -8   0   4     8628.31     8789.27    268.28 o 
  -6   0   4      406.45      424.13     32.16 o 
  -4   0   4    24863.43    25350.71    675.60 o 
  -2   0   4     8326.16     8672.63    239.09 o 
   0   0   4    18909.98    18983.52    500.93 o 
   2   0   4    12169.17    12438.70    334.33 o 
   4   0   4    11847.89    12241.54    273.85 o 
   6   0   4     4533.25     4677.23    188.20 o 
   8   0   4     1310.80     1249.19     85.57 o 
  10   0   4      454.41      436.18     30.88 o 
  12   0   4        4.78       16.63     13.26 o 
 -12   1   4      741.52      698.96     41.21 o 
 -11   1   4      134.02       98.66     16.65 o 
 -10   1   4      259.42      255.10     23.32 o 
  -9   1   4       21.94       37.97     11.17 o 
  -8   1   4      985.52     1071.37     34.89 o 
  -7   1   4       57.73       51.47     10.32 o 
  -6   1   4     2653.10     2730.80     71.03 o 
  -5   1   4      578.64      545.75     19.33 o 
  -4   1   4     1152.83     1037.31     32.54 o 
  -3   1   4      359.49      357.30     17.51 o 
  -2   1   4     8141.25     8381.81    163.91 o 
  -1   1   4      342.38      350.51     25.52 o 
   0   1   4     5930.81     6139.52    120.37 o 
   1   1   4      620.05      672.34     19.76 o 
   2   1   4     5961.76     6057.21    100.83 o 
   3   1   4     1498.97     1541.41     24.19 o 
   4   1   4       76.55       93.40      5.28 o 
   5   1   4      303.10      285.23      7.19 o 
   6   1   4     3424.82     3402.39     57.91 o 
   7   1   4      924.84      933.94     25.12 o 
   8   1   4       45.28       55.73      8.88 o 
   9   1   4      209.77      211.24     15.18 o 
  10   1   4        0.32        9.24      7.15 o 
  11   1   4       36.45       46.11     12.30 o 
  12   1   4        9.72        6.72     11.30 o 
 -12   2   4       48.49       85.41     16.05 o 
 -11   2   4      157.30      195.48     20.47 o 
 -10   2   4      221.58      225.62     20.53 o 
  -9   2   4      104.52      109.39     14.93 o 
  -8   2   4      926.18      891.25     31.48 o 
  -7   2   4        7.95        2.47      7.14 o 
  -6   2   4      206.43      204.80     25.12 o 
  -5   2   4      972.11      966.93     22.64 o 
  -4   2   4     3495.15     3741.49     59.08 o 
  -3   2   4      609.00      658.48     15.68 o 
  -2   2   4     1489.46     1544.07     31.61 o 
  -1   2   4        1.22        4.77      5.31 o 
   0   2   4     2657.28     2766.83     76.95 o 
   1   2   4      694.60      628.38     12.64 o 
   2   2   4        1.18        2.89      2.45 o 
   3   2   4      726.36      778.65     20.93 o 
   4   2   4     4170.19     4168.28     56.77 o 
   5   2   4     3034.71     2991.22     60.99 o 
   6   2   4     1386.62     1274.84     32.97 o 
   7   2   4     1087.33     1085.73     33.69 o 
   8   2   4      251.73      248.69     14.90 o 
   9   2   4      508.93      523.28     20.82 o 
  10   2   4      498.57      466.20     21.72 o 
  11   2   4      413.40      408.41     26.60 o 
  12   2   4        1.03        0.00     10.57 o 
 -12   3   4      220.29      218.86     23.10 o 
 -11   3   4      240.55      262.27     22.95 o 
 -10   3   4       80.16       69.51     13.80 o 
  -9   3   4       21.72       23.38     10.08 o 
  -8   3   4      681.07      665.63     51.51 o 
  -7   3   4       85.90      106.81      9.95 o 
  -6   3   4       57.56       53.05      7.19 o 
  -5   3   4        4.36       14.82      4.55 o 
  -4   3   4     1090.14     1072.67     23.21 o 
  -3   3   4      601.46      522.15     13.87 o 
  -2   3   4        5.04        3.29      2.32 o 
  -1   3   4     1054.46     1021.14     31.27 o 
   0   3   4      165.11      173.63      6.74 o 
   1   3   4      226.92      216.97      6.12 o 
   2   3   4       67.15       78.67      4.17 o 
   3   3   4      622.21      578.13     16.97 o 
   4   3   4      618.93      606.78     11.88 o 
   5   3   4       14.55       16.84      4.43 o 
   6   3   4      436.31      459.02     15.85 o 
   7   3   4      412.16      390.80     18.31 o 
   8   3   4      303.68      312.65     20.84 o 
   9   3   4        3.53        8.20      8.78 o 
  10   3   4        3.54       12.41      9.56 o 
  11   3   4       70.17      107.09     15.93 o 
  12   3   4      167.01      164.85     21.88 o 
 -12   4   4        3.48        8.57     14.83 o 
 -11   4   4       26.29       42.96     12.37 o 
 -10   4   4      271.81      262.92     21.49 o 
  -9   4   4     1891.36     1788.22     54.47 o 
  -8   4   4       58.17       91.69     13.41 o 
  -7   4   4     1124.36     1153.02     34.19 o 
  -6   4   4      210.50      174.05      9.33 o 
  -5   4   4     2531.31     2564.02     40.23 o 
  -4   4   4     1892.58     1821.89     30.18 o 
  -3   4   4     2833.67     2864.70     41.65 o 
  -2   4   4        9.27       13.26      3.45 o 
  -1   4   4       19.17       17.29      7.68 o 
   0   4   4       73.76       75.03      5.13 o 
   1   4   4     8273.44     8406.67    116.43 o 
   2   4   4     1343.42     1398.34     21.62 o 
   3   4   4        0.22        0.00      3.16 o 
   4   4   4      771.74      778.62     14.31 o 
   5   4   4     6945.74     6837.10    196.03 o 
   6   4   4      206.65      211.30     11.27 o 
   7   4   4      222.79      213.85     15.88 o 
   8   4   4      120.42      136.31     14.95 o 
   9   4   4      854.65      825.71     31.75 o 
  10   4   4      269.39      304.20     22.82 o 
  11   4   4      170.80      162.72     26.52 o 
 -12   5   4       29.40       36.97     24.59 o 
 -11   5   4      157.47      144.94     26.78 o 
 -10   5   4       42.07       52.82     12.17 o 
  -9   5   4        5.61        1.85      9.02 o 
  -8   5   4        0.80        0.00      7.57 o 
  -7   5   4     1719.61     1815.80     44.04 o 
  -6   5   4       37.58       49.70      6.12 o 
  -5   5   4     1908.47     2016.91     56.90 o 
  -4   5   4     1228.22     1238.98     26.45 o 
  -3   5   4     4189.85     4233.01     58.24 o 
  -2   5   4      252.48      306.27     14.22 o 
  -1   5   4     2271.38     2262.13     32.76 o 
   0   5   4      909.71      913.19     18.85 o 
   1   5   4     5732.71     5954.81     85.21 o 
   2   5   4      975.73      958.19     18.75 o 
   3   5   4     3728.16     3793.45     57.27 o 
   4   5   4      552.61      534.50     12.21 o 
   5   5   4     1215.87     1191.09     26.65 o 
   6   5   4     1335.37     1326.64     36.11 o 
   7   5   4     1000.67      886.06     36.17 o 
   8   5   4       13.02        9.93      8.23 o 
   9   5   4       12.67        4.49      8.83 o 
  10   5   4       56.03       72.30     13.55 o 
  11   5   4        1.15        0.00      9.47 o 
 -11   6   4      396.66      423.73     34.76 o 
 -10   6   4      144.49      119.00     20.38 o 
  -9   6   4      854.80      783.42     45.67 o 
  -8   6   4      279.62      243.54     18.48 o 
  -7   6   4     1941.47     1904.12     40.44 o 
  -6   6   4      681.03      646.97     21.84 o 
  -5   6   4     3483.17     3507.67    125.08 o 
  -4   6   4     2199.46     2250.95     36.20 o 
  -3   6   4     4904.26     5096.49     69.04 o 
  -2   6   4      706.31      661.37     14.40 o 
  -1   6   4     2064.46     2080.69     35.16 o 
   0   6   4      109.05       94.76      6.55 o 
   1   6   4     4047.53     4152.26     84.18 o 
   2   6   4     1094.96     1068.15     28.95 o 
   3   6   4     3598.55     3621.91     67.38 o 
   4   6   4      494.13      467.95     23.23 o 
   5   6   4     3353.25     3222.07     76.41 o 
   6   6   4      706.73      704.91     24.93 o 
   7   6   4        0.05        1.67      8.52 o 
   8   6   4       69.08       69.35     14.87 o 
   9   6   4      435.59      489.08     34.16 o 
  10   6   4      181.44      205.87     24.75 o 
  11   6   4       70.06       92.09     21.26 o 
 -11   7   4      214.72      255.15     28.82 o 
 -10   7   4       79.74       67.70     16.08 o 
  -9   7   4        4.30       20.53     12.90 o 
  -8   7   4      877.45      804.44     64.98 o 
  -7   7   4      629.20      630.62     21.20 o 
  -6   7   4      243.65      240.10     11.85 o 
  -5   7   4      454.88      420.73     13.56 o 
  -4   7   4     2581.48     2496.14     62.26 o 
  -3   7   4      951.39      934.89     19.46 o 
  -2   7   4      162.67      163.24      7.61 o 
  -1   7   4     3157.59     3397.72     71.25 o 
   0   7   4        0.37        2.79      2.06 o 
   1   7   4     1087.33     1064.20     39.50 o 
   2   7   4      533.66      509.49     18.02 o 
   3   7   4     1270.88     1190.28     30.83 o 
   4   7   4      887.54      842.88     24.67 o 
   5   7   4     1042.99     1054.12     32.63 o 
   6   7   4       19.87       21.56      7.90 o 
   7   7   4      712.72      742.54     35.81 o 
   8   7   4      222.30      234.88     24.34 o 
   9   7   4       26.01       31.98     13.19 o 
  10   7   4       17.15       48.08     14.50 o 
  11   7   4       66.27       71.24     17.98 o 
 -11   8   4       20.46       26.64     19.78 o 
 -10   8   4      232.59      224.99     39.07 o 
  -9   8   4        6.93        4.56     11.35 o 
  -8   8   4      157.30      156.63     20.81 o 
  -7   8   4       15.49        4.26      7.34 o 
  -6   8   4      218.70      230.19     23.09 o 
  -5   8   4       68.04       67.02      7.19 o 
  -4   8   4      237.59      238.60     10.48 o 
  -3   8   4      379.25      364.60     11.66 o 
  -2   8   4      451.53      476.60     23.36 o 
  -1   8   4      361.36      374.14     24.30 o 
   0   8   4      822.01      835.49     25.94 o 
   1   8   4        0.38        0.00      4.24 o 
   2   8   4     2661.32     2494.28    149.62 o 
   3   8   4      252.80      240.10     14.15 o 
   4   8   4      777.46      777.52     24.79 o 
   5   8   4      954.73      941.68     37.42 o 
   6   8   4     2711.24     2719.70     85.01 o 
   7   8   4      156.73      166.85     21.32 o 
   8   8   4        2.31        4.92      9.95 o 
   9   8   4       16.38       21.66     12.87 o 
  10   8   4      827.62      965.79     69.97 o 
 -10   9   4        0.58       11.40     12.37 o 
  -9   9   4        0.73        6.59     11.70 o 
  -8   9   4      783.93      753.22     53.11 o 
  -7   9   4       99.62       95.76     12.93 o 
  -6   9   4      226.56      226.87     14.31 o 
  -5   9   4       35.33       40.13      9.42 o 
  -4   9   4      542.15      542.48     27.13 o 
  -3   9   4      123.83      128.47      9.64 o 
  -2   9   4       55.75       63.88      7.00 o 
  -1   9   4      514.81      503.75     23.06 o 
   0   9   4      171.94      164.11     12.61 o 
   1   9   4      848.42      895.08     26.85 o 
   2   9   4      315.78      299.78     30.81 o 
   3   9   4      437.14      469.20     19.38 o 
   4   9   4       48.67       47.00      8.91 o 
   5   9   4     1890.73     1828.11     48.43 o 
   6   9   4       10.72       19.15      7.95 o 
   7   9   4       12.82       30.76     11.49 o 
   8   9   4      387.18      469.54     66.52 o 
   9   9   4      275.79      290.44     29.49 o 
  10   9   4        1.07       22.71     13.85 o 
 -10  10   4      208.74      249.96     40.28 o 
  -9  10   4       13.66       42.18     20.67 o 
  -8  10   4      258.73      273.95     25.50 o 
  -7  10   4      639.88      667.69     41.79 o 
  -6  10   4       42.16       41.77     13.70 o 
  -5  10   4       17.44       19.61      7.71 o 
  -4  10   4      981.22      932.44     29.78 o 
  -3  10   4      621.71      621.54     30.39 o 
  -2  10   4      207.49      199.24     13.70 o 
  -1  10   4       95.92      118.12     11.50 o 
   0  10   4     1477.70     1396.98     36.32 o 
   1  10   4       88.00       91.34     10.64 o 
   2  10   4      308.05      293.64     16.97 o 
   3  10   4        0.22        2.48      6.61 o 
   4  10   4     2096.86     1961.89     47.45 o 
   5  10   4      612.13      560.77     31.23 o 
   6  10   4     1061.89     1035.38     40.17 o 
   7  10   4      121.68      110.53     17.88 o 
   8  10   4      218.35      238.72     26.40 o 
   9  10   4       65.66       96.23     25.07 o 
  -9  11   4        3.24       16.97     16.58 o 
  -8  11   4        4.63       18.26     13.02 o 
  -7  11   4      262.53      279.97     25.14 o 
  -6  11   4     1089.45     1109.90     35.80 o 
  -5  11   4        1.83        4.50      7.33 o 
  -4  11   4       87.23       83.33     14.95 o 
  -3  11   4      802.49      772.83     35.23 o 
  -2  11   4     2267.20     2032.31     62.71 o 
  -1  11   4      491.49      475.01     29.75 o 
   0  11   4       31.44       31.71      7.91 o 
   1  11   4     1011.08      955.01     30.24 o 
   2  11   4     1101.16      940.10     30.53 o 
   3  11   4      533.50      558.12     24.78 o 
   4  11   4      505.14      437.44     31.92 o 
   5  11   4      497.03      459.76     22.93 o 
   6  11   4      242.42      229.64     19.09 o 
   7  11   4       39.16       60.14     14.55 o 
   8  11   4       32.28       43.20     14.68 o 
   9  11   4       98.24      155.70     23.76 o 
  -8  12   4      242.52      243.23     25.61 o 
  -7  12   4      210.46      180.42     21.83 o 
  -6  12   4       46.67       47.13     19.10 o 
  -5  12   4       38.66       72.86     20.62 o 
  -4  12   4      445.67      410.04     29.00 o 
  -3  12   4      195.43      209.66     22.54 o 
  -2  12   4       26.58       29.98     11.60 o 
  -1  12   4      664.14      636.79     33.21 o 
   0  12   4     1005.92      954.90     40.99 o 
   1  12   4      606.06      583.08     23.83 o 
   2  12   4       77.92       76.91     11.63 o 
   3  12   4       23.51       38.95      9.79 o 
   4  12   4      124.12      138.69     14.82 o 
   5  12   4      609.50      592.13     26.18 o 
   6  12   4       21.63       44.62     11.41 o 
   7  12   4      145.99      173.17     40.73 o 
   8  12   4      211.63      206.28     28.68 o 
  -8  13   4       21.32       39.61     20.45 o 
  -7  13   4      585.45      616.67     51.65 o 
  -6  13   4      170.02      146.27     31.15 o 
  -5  13   4        9.67       12.07     11.76 o 
  -4  13   4      127.30      110.43     18.79 o 
  -3  13   4       13.69       13.03     27.00 o 
  -2  13   4      465.21      427.49     45.74 o 
  -1  13   4      162.47      179.60     22.53 o 
   0  13   4       38.97       70.07     15.13 o 
   1  13   4       37.37       39.35     27.25 o 
   2  13   4      620.56      632.31     34.40 o 
   3  13   4     1128.64     1105.46     36.19 o 
   4  13   4       28.77       42.61     10.39 o 
   5  13   4      539.62      507.02     25.53 o 
   6  13   4        0.35        0.00      8.81 o 
   7  13   4      459.39      468.43     34.62 o 
  -7  14   4      125.65      131.65     29.97 o 
  -6  14   4       10.65       38.21     21.68 o 
  -5  14   4        4.77        4.90     14.87 o 
  -4  14   4        0.72        0.00      9.50 o 
  -3  14   4        0.25       11.47     12.19 o 
  -2  14   4      334.77      309.54     53.84 o 
  -1  14   4      154.04      147.27     20.95 o 
   0  14   4        0.92        0.00     10.05 o 
   1  14   4        1.75        4.87     11.05 o 
   2  14   4      265.85      284.86     27.51 o 
   3  14   4      101.19       83.72     16.96 o 
   4  14   4       53.15       84.06     17.01 o 
   5  14   4       65.68      107.10     14.61 o 
   6  14   4      124.93      149.26     18.03 o 
  -6  15   4       18.03       36.58     22.30 o 
  -5  15   4       10.17       11.23     12.92 o 
  -4  15   4       21.80        8.85     22.18 o 
  -3  15   4       21.45       28.09     14.61 o 
  -2  15   4      186.89      201.66     25.81 o 
  -1  15   4       66.45       65.42     16.91 o 
   0  15   4      174.98      169.95     33.84 o 
   1  15   4       83.52       97.77     19.51 o 
   2  15   4      198.97      227.80     49.86 o 
   3  15   4        4.77        0.00     11.79 o 
   4  15   4      275.62      200.22     39.05 o 
   5  15   4       43.33       65.67     16.68 o 
  -4  16   4       99.67      152.18     24.84 o 
  -3  16   4      102.00       98.13     29.41 o 
  -2  16   4        0.84        4.58     12.95 o 
  -1  16   4      108.38      121.40     22.06 o 
   0  16   4      547.51      590.68     66.58 o 
   1  16   4      143.87      157.08     24.23 o 
   2  16   4       40.93       22.35     14.36 o 
   3  16   4       13.08       38.07     15.36 o 
   4  16   4      300.12      265.26     43.98 o 
 -11   0   5      378.45      347.72     45.43 o 
  -9   0   5        2.97        0.00     15.80 o 
  -7   0   5        7.37       11.82     14.90 o 
  -5   0   5     1696.49     1386.10     60.11 o 
  -3   0   5        5.16       32.04      9.52 o 
  -1   0   5     1730.52     1808.89     61.90 o 
   1   0   5    25199.90    26967.16    709.66 o 
   3   0   5      559.81      625.79     21.74 o 
   5   0   5     6870.78     7189.01    119.73 o 
   7   0   5      521.33      608.25     60.81 o 
   9   0   5      686.52      690.45     34.14 o 
  11   0   5      456.37      415.48     32.07 o 
 -12   1   5      673.97      735.30     58.93 o 
 -11   1   5      407.60      485.75     41.48 o 
 -10   1   5       47.90       46.71     23.64 o 
  -9   1   5     1030.05      967.54     43.33 o 
  -8   1   5     2757.25     2736.31     77.83 o 
  -7   1   5     3968.68     4013.88    134.62 o 
  -6   1   5       91.45       74.07     14.90 o 
  -5   1   5      987.48     1074.95     36.35 o 
  -4   1   5      221.58      199.29     14.66 o 
  -3   1   5    10202.92    10113.20    199.19 o 
  -2   1   5     2103.57     2328.32     61.65 o 
  -1   1   5     3030.41     3014.52    102.91 o 
   0   1   5       16.13       19.59      4.52 o 
   1   1   5    16552.99    17630.11    331.95 o 
   2   1   5     2408.45     2674.20     48.69 o 
   3   1   5     3029.57     3038.29     48.52 o 
   4   1   5     2081.52     2231.89     34.27 o 
   5   1   5     2938.26     2912.90     43.32 o 
   6   1   5       17.42       17.32      5.43 o 
   7   1   5      908.27      867.46     26.29 o 
   8   1   5       69.62       77.45     10.00 o 
   9   1   5      124.49      136.52     12.98 o 
  10   1   5       12.82       22.09      8.17 o 
  11   1   5       70.01       82.91     14.40 o 
  12   1   5       30.86       42.83     13.49 o 
 -12   2   5       23.31       26.80     16.60 o 
 -11   2   5        3.30       13.87     15.97 o 
 -10   2   5       74.11       76.61     14.17 o 
  -9   2   5      141.49      141.32     16.50 o 
  -8   2   5     1508.38     1547.38     60.99 o 
  -7   2   5      452.35      434.97     21.49 o 
  -6   2   5      160.00      149.33     13.02 o 
  -5   2   5      169.61      174.10     15.90 o 
  -4   2   5     1441.08     1662.66     36.96 o 
  -3   2   5      354.78      333.97     13.14 o 
  -2   2   5      383.39      355.56     12.79 o 
  -1   2   5      133.45      114.32      7.47 o 
   0   2   5      221.71      197.22     13.71 o 
   1   2   5     5937.32     6319.69    103.34 o 
   2   2   5     6935.43     7279.18    117.82 o 
   3   2   5        1.83        0.39      2.13 o 
   4   2   5        2.00        0.00      2.32 o 
   5   2   5     3205.43     3220.62     47.31 o 
   6   2   5     3667.36     3728.80     62.68 o 
   7   2   5      370.32      366.86     15.97 o 
   8   2   5     1204.60     1194.21     32.67 o 
   9   2   5       85.27       80.31     10.65 o 
  10   2   5      747.42      750.84     46.57 o 
  11   2   5      206.44      258.21     22.86 o 
 -12   3   5      773.14      809.90     60.61 o 
 -11   3   5       26.68       31.94     12.36 o 
 -10   3   5       33.44       61.70     13.66 o 
  -9   3   5      683.43      695.03     29.67 o 
  -8   3   5     2319.41     2279.14     55.92 o 
  -7   3   5      377.82      406.01     20.81 o 
  -6   3   5      174.33      154.59     10.90 o 
  -5   3   5      426.64      430.08     14.89 o 
  -4   3   5     4111.41     4339.71     68.12 o 
  -3   3   5      631.05      742.20     21.03 o 
  -2   3   5     1145.03     1352.36     30.15 o 
  -1   3   5      113.63      114.58      7.75 o 
   0   3   5     1956.87     1919.51     37.49 o 
   1   3   5     1637.87     1847.05     32.65 o 
   2   3   5     4985.83     5520.25     71.04 o 
   3   3   5     1314.70     1411.10     29.02 o 
   4   3   5        6.82       10.24      3.41 o 
   5   3   5      190.86      199.63      9.81 o 
   6   3   5     3147.50     3084.60     54.11 o 
   7   3   5      282.29      286.71     14.28 o 
   8   3   5      388.15      365.60     21.31 o 
   9   3   5        0.71        0.00      8.32 o 
  10   3   5       12.10       12.34      9.82 o 
  11   3   5        6.73        8.63     11.45 o 
 -12   4   5      339.53      415.89     35.51 o 
 -11   4   5      100.10      109.26     17.11 o 
 -10   4   5      511.99      492.86     28.02 o 
  -9   4   5      115.02      132.84     16.19 o 
  -8   4   5      411.92      422.08     28.08 o 
  -7   4   5       80.16       77.01      9.37 o 
  -6   4   5        3.01       11.44      3.93 o 
  -5   4   5      119.81      107.85      7.74 o 
  -4   4   5     1220.32     1049.54     21.13 o 
  -3   4   5      124.10      183.99      8.04 o 
  -2   4   5      128.18      164.78      8.67 o 
  -1   4   5       18.41       13.52      3.91 o 
   0   4   5     4917.12     5129.21     86.45 o 
   1   4   5     1318.29     1524.86     27.72 o 
   2   4   5     1541.11     1399.07     25.53 o 
   3   4   5      640.25      664.40     16.32 o 
   4   4   5     3777.98     3972.69     54.35 o 
   5   4   5      192.91      193.12      8.81 o 
   6   4   5      216.18      218.10     11.59 o 
   7   4   5     1626.83     1544.93     41.60 o 
   8   4   5      409.14      414.55     38.48 o 
   9   4   5      343.18      319.65     34.53 o 
  10   4   5      900.66      925.92     36.14 o 
  11   4   5      276.88      297.80     28.43 o 
 -11   5   5       76.19       91.36     16.51 o 
 -10   5   5      612.65      550.24     28.26 o 
  -9   5   5      174.31      200.91     19.23 o 
  -8   5   5      309.93      278.96     19.69 o 
  -7   5   5     1359.95     1296.73     29.90 o 
  -6   5   5     1694.19     1641.74     33.79 o 
  -5   5   5      928.72      907.77     30.76 o 
  -4   5   5     1965.03     1925.88     32.49 o 
  -3   5   5      917.10      858.55     23.92 o 
  -2   5   5     5174.93     5189.82     88.79 o 
  -1   5   5     1492.66     1616.80     30.12 o 
   0   5   5       66.30       65.32      5.59 o 
   1   5   5     1677.89     1720.10     30.59 o 
   2   5   5     4177.22     3917.01     59.65 o 
   3   5   5      342.24      361.11     10.84 o 
   4   5   5      538.61      588.50     16.04 o 
   5   5   5      913.44      892.62     23.47 o 
   6   5   5      424.64      402.17     18.73 o 
   7   5   5      652.44      631.77     25.41 o 
   8   5   5      156.47      153.17     15.59 o 
   9   5   5      198.38      195.91     18.36 o 
  10   5   5       31.39       20.37     13.67 o 
  11   5   5       19.70       37.30     16.57 o 
 -11   6   5       50.89       65.27     18.56 o 
 -10   6   5      202.18      225.10     25.61 o 
  -9   6   5      397.25      407.67     24.52 o 
  -8   6   5     1204.56     1249.98     42.19 o 
  -7   6   5      101.82       99.62     14.17 o 
  -6   6   5       53.83       63.48      7.14 o 
  -5   6   5      387.24      382.09     14.80 o 
  -4   6   5     5386.20     5380.85     74.24 o 
  -3   6   5      125.11      125.58      7.51 o 
  -2   6   5      180.46      202.54      8.10 o 
  -1   6   5       41.66       34.31      4.93 o 
   0   6   5    16848.38    18204.47    283.05 o 
   1   6   5     4308.99     4517.72     68.17 o 
   2   6   5      937.51      931.84     25.52 o 
   3   6   5      537.01      586.33     24.06 o 
   4   6   5     7268.68     7280.23    124.05 o 
   5   6   5     2504.08     2474.39     63.13 o 
   6   6   5      298.80      245.71     21.62 o 
   7   6   5     1128.05     1131.47     45.07 o 
   8   6   5      495.61      479.57     78.65 o 
   9   6   5       28.80       56.21     15.20 o 
  10   6   5       26.11       34.18     14.49 o 
  11   6   5      394.94      428.53     37.07 o 
 -11   7   5      161.68      173.81     24.71 o 
 -10   7   5       58.00       71.75     17.33 o 
  -9   7   5      335.57      374.98     48.01 o 
  -8   7   5       14.32       30.02      8.61 o 
  -7   7   5      626.01      637.84     21.78 o 
  -6   7   5      572.02      570.21     17.17 o 
  -5   7   5      182.90      188.02     10.41 o 
  -4   7   5       49.19       54.47      5.95 o 
  -3   7   5     1111.85     1087.10     21.83 o 
  -2   7   5     1978.00     1844.64     35.17 o 
  -1   7   5      162.52      198.06     13.25 o 
   0   7   5      730.54      774.40     35.18 o 
   1   7   5     2053.76     2086.82     45.59 o 
   2   7   5     1202.44     1145.42     54.29 o 
   3   7   5     1022.53      984.33     27.61 o 
   4   7   5       28.85       19.29      5.77 o 
   5   7   5     1634.71     1595.63     46.05 o 
   6   7   5       23.89       33.18      8.61 o 
   7   7   5      167.33      166.59     20.67 o 
   8   7   5       34.16       32.79     18.88 o 
   9   7   5       60.35       52.72     15.11 o 
  10   7   5        4.73       10.07     12.32 o 
 -10   8   5      314.32      374.00     31.81 o 
  -9   8   5      122.45      130.30     19.75 o 
  -8   8   5        2.13       15.30      8.77 o 
  -7   8   5        0.88        0.00      8.01 o 
  -6   8   5       37.99       43.00      7.27 o 
  -5   8   5       82.40       76.51      8.94 o 
  -4   8   5       67.81       75.72      8.39 o 
  -3   8   5        4.95        7.54      4.43 o 
  -2   8   5      108.54       90.83      8.19 o 
  -1   8   5       18.09       17.76      5.12 o 
   0   8   5        1.47        0.42      4.48 o 
   1   8   5      290.35      255.03     14.83 o 
   2   8   5      209.92      187.97     13.25 o 
   3   8   5      575.74      541.82     30.06 o 
   4   8   5      892.39      823.14     25.86 o 
   5   8   5      945.21      939.81     30.51 o 
   6   8   5      737.82      716.96     40.16 o 
   7   8   5     1028.73      986.56     79.60 o 
   8   8   5      345.23      335.42     29.00 o 
   9   8   5      910.57      982.23     47.00 o 
  10   8   5      239.26      250.40     29.81 o 
 -10   9   5       79.71      112.88     28.57 o 
  -9   9   5      259.00      290.58     40.00 o 
  -8   9   5      118.02      140.64     19.75 o 
  -7   9   5      138.04      153.75     19.37 o 
  -6   9   5      529.50      526.20     22.73 o 
  -5   9   5      422.12      409.05     20.40 o 
  -4   9   5      350.76      330.89     23.56 o 
  -3   9   5      973.83      981.18     24.96 o 
  -2   9   5       25.97       29.86      6.87 o 
  -1   9   5       64.02       65.86      9.23 o 
   0   9   5      284.83      256.01     15.57 o 
   1   9   5      225.34      177.29     19.81 o 
   2   9   5      399.22      354.21     17.58 o 
   3   9   5     1316.20     1234.66     34.11 o 
   4   9   5       25.26       19.28      7.32 o 
   5   9   5        5.48        7.74     12.41 o 
   6   9   5        0.07        3.78      7.41 o 
   7   9   5      329.02      326.92     27.54 o 
   8   9   5      311.36      319.67     29.34 o 
   9   9   5       33.73       29.82     14.31 o 
  10   9   5        2.27       19.15     13.80 o 
 -10  10   5       63.57       90.81     25.77 o 
  -9  10   5      201.81      220.55     35.80 o 
  -8  10   5      435.31      499.13    102.12 o 
  -7  10   5      108.35      152.63     38.79 o 
  -6  10   5        3.73        3.57      7.44 o 
  -5  10   5       73.98       93.05     12.30 o 
  -4  10   5      265.22      247.61     17.20 o 
  -3  10   5      485.82      479.27     20.56 o 
  -2  10   5       39.55       39.92      8.16 o 
  -1  10   5     1484.36     1483.36     38.97 o 
   0  10   5     1615.41     1488.17     62.38 o 
   1  10   5      474.22      461.91     20.22 o 
   2  10   5        1.79        3.91      5.96 o 
   3  10   5      303.56      296.27     17.89 o 
   4  10   5     1284.51     1270.60     36.59 o 
   5  10   5      297.71      276.67     28.38 o 
   6  10   5        0.92        3.79      7.53 o 
   7  10   5       42.43       66.50     15.85 o 
   8  10   5       36.74       68.36     16.23 o 
   9  10   5      120.70      147.43     35.66 o 
  -9  11   5       39.26       77.48     25.15 o 
  -8  11   5       42.10       71.53     15.75 o 
  -7  11   5      175.83      198.86     22.42 o 
  -6  11   5      166.66      177.56     16.52 o 
  -5  11   5      715.86      767.09     36.59 o 
  -4  11   5      464.55      499.07     29.22 o 
  -3  11   5     1275.95     1255.35     47.59 o 
  -2  11   5      418.48      426.69     28.74 o 
  -1  11   5     1397.26     1378.71     38.12 o 
   0  11   5      948.80      872.21     36.53 o 
   1  11   5      502.70      506.28     21.99 o 
   2  11   5      570.41      546.50     23.06 o 
   3  11   5     1550.93     1485.69     40.85 o 
   4  11   5      442.02      425.10     21.74 o 
   5  11   5      118.06      125.42     14.62 o 
   6  11   5      180.17      166.24     17.04 o 
   7  11   5      494.16      501.96     34.59 o 
   8  11   5       34.46       21.97     12.98 o 
   9  11   5       79.75       90.11     19.74 o 
  -8  12   5      377.68      385.52     31.33 o 
  -7  12   5        4.66       27.45     18.43 o 
  -6  12   5       23.63       34.10     12.84 o 
  -5  12   5      119.97      130.48     29.02 o 
  -4  12   5      589.30      585.28     32.98 o 
  -3  12   5      327.34      314.77     26.88 o 
  -2  12   5      117.54       98.05     16.51 o 
  -1  12   5      700.08      661.45     73.36 o 
   0  12   5     1021.82      915.50     62.77 o 
   1  12   5       65.50       61.03     10.59 o 
   2  12   5      173.81      175.27     16.02 o 
   3  12   5      983.57      946.20     32.21 o 
   4  12   5      349.12      326.74     34.64 o 
   5  12   5      251.56      264.35     30.47 o 
   6  12   5      749.22      742.25     31.08 o 
   7  12   5      138.57      155.98     21.69 o 
   8  12   5       86.02       96.44     19.69 o 
  -7  13   5       38.24       78.99     25.55 o 
  -6  13   5        1.19        2.38     14.79 o 
  -5  13   5      175.10      134.90     20.67 o 
  -4  13   5      207.77      252.42     26.58 o 
  -3  13   5       37.86       44.27     14.18 o 
  -2  13   5      189.12      161.15     21.07 o 
  -1  13   5       78.61       70.75     15.41 o 
   0  13   5        6.48        2.96      9.86 o 
   1  13   5        0.21        0.00      8.75 o 
   2  13   5       73.20       78.94     17.95 o 
   3  13   5       18.11       24.75      9.45 o 
   4  13   5      123.93      150.02     16.34 o 
   5  13   5      117.28      102.50     14.47 o 
   6  13   5        4.84        4.94      8.83 o 
   7  13   5      117.70      100.83     19.53 o 
  -6  14   5       65.02       87.62     27.23 o 
  -5  14   5        0.66        0.00     11.17 o 
  -4  14   5        1.43        4.43     11.31 o 
  -3  14   5        6.40        0.00     10.77 o 
  -2  14   5       84.78       76.32     17.23 o 
  -1  14   5        0.02        3.81     20.56 o 
   0  14   5       84.00       96.21     17.86 o 
   1  14   5       32.65       23.12     17.79 o 
   2  14   5        1.86        2.43     10.62 o 
   3  14   5        4.48       13.50     11.23 o 
   4  14   5        1.90        2.29     11.11 o 
   5  14   5       18.03       20.69     10.38 o 
   6  14   5      681.68      669.37     31.42 o 
  -5  15   5        0.10        4.59     13.09 o 
  -4  15   5        0.18        2.81     14.85 o 
  -3  15   5      398.74      367.56     49.49 o 
  -2  15   5      107.73      111.00     34.37 o 
  -1  15   5       31.50       61.08     15.96 o 
   0  15   5       11.18       17.83     12.32 o 
   1  15   5      366.97      355.12     32.14 o 
   2  15   5       61.01       80.65     18.32 o 
   3  15   5        2.25       28.81     17.11 o 
   4  15   5      227.08      264.53     42.13 o 
   5  15   5       39.48       39.43     14.55 o 
  -3  16   5      185.63      183.43     26.17 o 
  -2  16   5        8.33        0.00     12.26 o 
  -1  16   5      255.08      250.17     29.75 o 
   0  16   5      160.21      208.27     58.23 o 
   1  16   5       86.99      105.99     20.93 o 
   2  16   5       16.92        4.05     12.84 o 
   3  16   5      273.80      281.91     30.72 o 
 -12   0   6      445.70      428.11     53.05 o 
 -10   0   6       25.94       19.49     18.93 o 
  -8   0   6     4298.73     4452.59    158.82 o 
  -6   0   6      206.50      172.99     24.48 o 
  -4   0   6     9905.42    10244.56    291.42 o 
  -2   0   6     2843.40     3114.77    100.84 o 
   0   0   6    17716.95    18521.86    495.05 o 
   2   0   6     1857.81     1891.35     66.66 o 
   4   0   6      878.44      728.92     26.26 o 
   6   0   6     3765.56     3686.03     89.25 o 
   8   0   6     3911.53     3917.57     99.01 o 
  10   0   6      148.20      153.01     20.87 o 
 -12   1   6      776.89      829.63     83.16 o 
 -11   1   6      233.13      218.97     52.24 o 
 -10   1   6       52.22       57.70     16.56 o 
  -9   1   6        0.39        0.00     10.38 o 
  -8   1   6     3548.52     3454.79     92.81 o 
  -7   1   6      145.26      132.57     20.08 o 
  -6   1   6     1077.21      997.93     37.72 o 
  -5   1   6      560.36      633.08     38.26 o 
  -4   1   6     4078.74     4411.58     99.07 o 
  -3   1   6     1564.86     1615.55     44.28 o 
  -2   1   6     4009.86     3709.93     82.25 o 
  -1   1   6      534.54      592.50     21.15 o 
   0   1   6      321.65      322.09     14.86 o 
   1   1   6      293.10      283.28     14.07 o 
   2   1   6    14462.03    16123.29    307.47 o 
   3   1   6     1305.23     1637.64     34.97 o 
   4   1   6      153.69      170.32      9.27 o 
   5   1   6       51.02       50.08      5.23 o 
   6   1   6     1966.17     1910.63     38.58 o 
   7   1   6      100.56       96.53     10.46 o 
   8   1   6      366.14      365.84     18.00 o 
   9   1   6      263.75      254.38     16.61 o 
  10   1   6      307.87      313.31     19.17 o 
  11   1   6      177.96      163.55     19.24 o 
 -12   2   6      124.29      131.44     24.71 o 
 -11   2   6        0.59       28.07     15.23 o 
 -10   2   6        6.52        0.00     12.44 o 
  -9   2   6       21.19       19.29     13.20 o 
  -8   2   6       60.11       61.70     15.43 o 
  -7   2   6     1358.40     1329.62     47.55 o 
  -6   2   6       57.55       59.55     14.29 o 
  -5   2   6      361.11      353.45     61.65 o 
  -4   2   6       74.86       57.48      9.74 o 
  -3   2   6      895.90     1120.72     47.11 o 
  -2   2   6      341.13      413.24     14.81 o 
  -1   2   6      783.83      763.04     34.73 o 
   0   2   6     4076.95     4300.38     91.30 o 
   1   2   6     8434.04     9522.24    266.71 o 
   2   2   6      185.97      192.70      9.01 o 
   3   2   6     2227.58     2315.49     38.97 o 
   4   2   6      282.80      303.97     12.71 o 
   5   2   6     2787.30     2696.66     54.16 o 
   6   2   6      293.40      277.42     13.28 o 
   7   2   6     1050.30     1021.52     27.20 o 
   8   2   6      100.58       96.89     10.75 o 
   9   2   6     1464.83     1507.28     44.50 o 
  10   2   6      713.04      680.34     30.33 o 
  11   2   6      815.48      795.15     34.51 o 
 -12   3   6       91.44      118.43     31.15 o 
 -11   3   6      536.78      512.41     43.42 o 
 -10   3   6        1.61        0.00     12.09 o 
  -9   3   6      645.04      572.89     33.79 o 
  -8   3   6       75.51       69.21     15.47 o 
  -7   3   6     2901.88     2902.90     79.14 o 
  -6   3   6      156.19      161.96     21.74 o 
  -5   3   6      505.79      490.36     19.12 o 
  -4   3   6      557.73      599.09     25.51 o 
  -3   3   6     4240.10     4302.08     78.11 o 
  -2   3   6       17.33       14.18      4.35 o 
  -1   3   6     1590.01     1586.29     46.22 o 
   0   3   6      842.77      918.01     23.12 o 
   1   3   6     3152.82     3177.03     48.94 o 
   2   3   6      311.57      341.86      9.30 o 
   3   3   6        3.39        1.02      2.53 o 
   4   3   6      135.36      125.56      7.63 o 
   5   3   6       78.58       79.28      6.52 o 
   6   3   6      346.67      328.13     13.98 o 
   7   3   6      109.95       99.65      9.98 o 
   8   3   6      702.95      702.04     28.02 o 
   9   3   6      411.50      414.49     33.05 o 
  10   3   6       18.38       38.10     12.10 o 
  11   3   6       87.90      104.29     16.34 o 
 -11   4   6        0.10       20.37     14.94 o 
 -10   4   6      713.11      737.85     32.53 o 
  -9   4   6      341.18      341.03     23.30 o 
  -8   4   6      441.55      454.12     25.61 o 
  -7   4   6        3.24        9.94      4.94 o 
  -6   4   6     1977.99     1975.48     60.07 o 
  -5   4   6       16.60       26.88      5.79 o 
  -4   4   6        5.87       12.79      5.32 o 
  -3   4   6      977.31      794.38     23.38 o 
  -2   4   6      363.15      415.89     15.49 o 
  -1   4   6      122.31      143.91      8.27 o 
   0   4   6      568.40      551.73     15.05 o 
   1   4   6     6388.16     6989.78    100.90 o 
   2   4   6     1687.55     1772.05     27.68 o 
   3   4   6      358.97      389.37     10.97 o 
   4   4   6        5.08        4.06      2.76 o 
   5   4   6     4249.08     4300.51     61.26 o 
   6   4   6     1078.56     1031.26     33.09 o 
   7   4   6     3649.21     3475.04     82.70 o 
   8   4   6      653.07      618.97     26.05 o 
   9   4   6       42.78       42.69     11.15 o 
  10   4   6      111.20      108.55     20.22 o 
  11   4   6      485.92      556.44     40.36 o 
 -11   5   6     1118.08     1210.62     43.90 o 
 -10   5   6      124.31      136.86     17.61 o 
  -9   5   6       59.93       57.15     12.62 o 
  -8   5   6      600.29      607.35     22.20 o 
  -7   5   6     5047.31     4740.91     70.87 o 
  -6   5   6      433.51      424.40     14.63 o 
  -5   5   6        2.17        1.01      3.73 o 
  -4   5   6     1786.88     1848.67     35.92 o 
  -3   5   6     7642.22     7980.20    117.00 o 
  -2   5   6      352.12      299.58     11.74 o 
  -1   5   6     1332.67     1179.19     28.99 o 
   0   5   6      380.11      398.66     17.51 o 
   1   5   6     6009.30     6373.93     93.40 o 
   2   5   6      495.48      462.79     13.29 o 
   3   5   6     4392.33     4356.98    129.36 o 
   4   5   6     1726.68     1703.47     38.40 o 
   5   5   6      621.98      540.63     20.54 o 
   6   5   6     1743.88     1602.08    125.60 o 
   7   5   6      797.47      790.02     49.35 o 
   8   5   6      312.39      346.14     28.38 o 
   9   5   6        2.51        0.00      9.99 o 
  10   5   6      582.17      615.73     50.45 o 
  11   5   6       54.77       70.26     18.87 o 
 -11   6   6       40.23       46.37     16.56 o 
 -10   6   6       37.47       44.45     14.27 o 
  -9   6   6      115.26      119.27     15.83 o 
  -8   6   6      314.13      300.78     17.52 o 
  -7   6   6     1146.87     1119.40     26.15 o 
  -6   6   6       87.32       80.76      8.31 o 
  -5   6   6      506.51      500.44     15.46 o 
  -4   6   6      193.59      178.28      9.68 o 
  -3   6   6     3820.66     3781.55     54.99 o 
  -2   6   6        0.25        0.25      3.32 o 
  -1   6   6     2811.24     2692.07     47.30 o 
   0   6   6     2640.63     2845.13     54.37 o 
   1   6   6     3514.57     3475.66     55.87 o 
   2   6   6      827.13      814.18     24.30 o 
   3   6   6       32.96       33.54      6.49 o 
   4   6   6        6.88        4.45      4.35 o 
   5   6   6      425.09      399.59     39.05 o 
   6   6   6       75.13       81.95     22.55 o 
   7   6   6        2.59        1.13      8.33 o 
   8   6   6      238.88      254.48     30.81 o 
   9   6   6      135.06      112.97     28.26 o 
  10   6   6      404.57      420.83     35.23 o 
 -11   7   6       66.46       59.00     18.30 o 
 -10   7   6        4.84       12.95     12.95 o 
  -9   7   6       13.42       24.25     12.97 o 
  -8   7   6     1257.52     1345.21     35.09 o 
  -7   7   6       51.75       60.95      8.20 o 
  -6   7   6       14.39       20.56      5.63 o 
  -5   7   6       22.89       35.68      7.00 o 
  -4   7   6      166.42      156.91     11.10 o 
  -3   7   6     1553.41     1546.26     32.78 o 
  -2   7   6     2535.53     2606.56     54.88 o 
  -1   7   6      190.17      183.53     10.88 o 
   0   7   6      693.12      727.31     23.58 o 
   1   7   6      348.58      310.36     20.70 o 
   2   7   6      568.11      500.87     32.90 o 
   3   7   6     1917.31     1845.12     43.23 o 
   4   7   6      661.01      596.26     21.34 o 
   5   7   6       47.40       41.26      8.90 o 
   6   7   6       70.92       75.33     14.47 o 
   7   7   6      706.23      690.43     35.55 o 
   8   7   6      351.42      369.08     30.26 o 
   9   7   6       19.90       14.79     12.27 o 
  10   7   6      139.36      136.73     22.56 o 
 -10   8   6      376.57      440.15     49.58 o 
  -9   8   6       50.07       57.64     22.13 o 
  -8   8   6       37.32       53.89     14.33 o 
  -7   8   6       85.10       94.67     12.81 o 
  -6   8   6     1059.90     1037.49     28.17 o 
  -5   8   6     1261.64     1236.90     45.98 o 
  -4   8   6       56.75       49.61      7.76 o 
  -3   8   6       64.16       63.10      9.16 o 
  -2   8   6        7.45       11.59      4.73 o 
  -1   8   6      791.72      688.90     39.54 o 
   0   8   6       77.65       82.60     12.33 o 
   1   8   6       45.98       49.80      8.53 o 
   2   8   6     1335.48     1229.58     39.23 o 
   3   8   6       29.75       42.12      7.99 o 
   4   8   6      179.13      198.49     18.38 o 
   5   8   6      172.52      162.33     17.91 o 
   6   8   6     1954.63     1832.09     61.04 o 
   7   8   6       65.52       66.82     14.90 o 
   8   8   6       69.73       59.91     15.34 o 
   9   8   6      117.26      130.07     21.18 o 
  10   8   6      423.69      465.85     38.53 o 
 -10   9   6       33.47       56.30     23.25 o 
  -9   9   6       22.05        5.83     17.09 o 
  -8   9   6      323.40      367.06     60.70 o 
  -7   9   6      296.23      316.64     25.82 o 
  -6   9   6      103.18       94.34     12.71 o 
  -5   9   6      203.43      199.83     13.66 o 
  -4   9   6      264.98      264.26     14.68 o 
  -3   9   6      679.52      693.14     21.23 o 
  -2   9   6      537.95      524.31     31.02 o 
  -1   9   6       21.91       11.47      6.33 o 
   0   9   6      289.29      280.47     16.98 o 
   1   9   6      954.98      915.81     35.69 o 
   2   9   6      277.25      263.07     16.59 o 
   3   9   6      135.47      162.09     14.09 o 
   4   9   6      844.91      832.45     38.62 o 
   5   9   6     1319.24     1196.75     43.85 o 
   6   9   6       11.66       15.61      9.06 o 
   7   9   6       29.26       26.85     11.80 o 
   8   9   6      607.26      514.76     35.95 o 
   9   9   6      320.24      352.00     32.79 o 
  -9  10   6       12.57       35.18     19.05 o 
  -8  10   6       74.82       93.82     17.42 o 
  -7  10   6      176.94      183.72     27.51 o 
  -6  10   6       50.56       67.73     11.57 o 
  -5  10   6       22.48       28.35      9.19 o 
  -4  10   6      707.53      670.33     28.12 o 
  -3  10   6      102.25      111.28     12.46 o 
  -2  10   6       47.85       61.64      9.48 o 
  -1  10   6      323.04      336.55     18.72 o 
   0  10   6     1112.51     1034.06     38.52 o 
   1  10   6      597.78      535.09     24.64 o 
   2  10   6      369.32      359.74     19.86 o 
   3  10   6      306.24      282.95     17.95 o 
   4  10   6      331.29      293.11     18.45 o 
   5  10   6       34.21       15.99     10.89 o 
   6  10   6      240.49      242.18     42.68 o 
   7  10   6        2.42        4.36     10.59 o 
   8  10   6      176.25      171.96     23.11 o 
   9  10   6        5.17       22.09     13.84 o 
  -9  11   6        0.82       27.11     17.98 o 
  -8  11   6        0.94        4.15     10.95 o 
  -7  11   6      480.55      553.67     32.50 o 
  -6  11   6      495.18      575.87     36.36 o 
  -5  11   6        0.14        0.00     14.93 o 
  -4  11   6       28.81       28.64     11.50 o 
  -3  11   6     1421.73     1398.78     51.55 o 
  -2  11   6     1524.21     1447.35     40.57 o 
  -1  11   6      351.23      379.87     27.93 o 
   0  11   6        6.32        1.96      6.81 o 
   1  11   6     1057.59     1043.86     33.37 o 
   2  11   6      692.02      674.15     27.29 o 
   3  11   6      347.79      346.95     20.52 o 
   4  11   6      796.85      733.12     32.09 o 
   5  11   6      152.22      171.19     21.07 o 
   6  11   6      209.03      210.84     20.42 o 
   7  11   6       28.58       27.65     12.97 o 
   8  11   6       56.92       75.87     17.73 o 
  -8  12   6      128.47      191.42     37.03 o 
  -7  12   6       58.49      100.67     27.34 o 
  -6  12   6       70.47       84.77     21.06 o 
  -5  12   6      681.86      705.10     36.51 o 
  -4  12   6     1485.39     1444.03    112.29 o 
  -3  12   6      421.06      424.49     30.90 o 
  -2  12   6       44.03       40.13     19.41 o 
  -1  12   6       59.11       61.83     14.71 o 
   0  12   6     1032.29      979.39     33.00 o 
   1  12   6      775.56      759.72     28.77 o 
   2  12   6        0.67        0.00      6.71 o 
   3  12   6       30.95       28.42      9.35 o 
   4  12   6      469.58      472.66     23.70 o 
   5  12   6      341.08      331.06     42.04 o 
   6  12   6       44.43       48.81     18.08 o 
   7  12   6      134.24      170.13     23.26 o 
  -7  13   6      151.84      171.98     33.44 o 
  -6  13   6       77.98       98.59     18.26 o 
  -5  13   6        4.77       27.55     28.04 o 
  -4  13   6       87.90      115.68     33.25 o 
  -3  13   6      449.19      345.38     29.61 o 
  -2  13   6       33.03       46.97     14.01 o 
  -1  13   6        5.10        2.41     10.16 o 
   0  13   6        1.27        0.00      9.63 o 
   1  13   6       84.28      115.13     26.55 o 
   2  13   6        3.55        2.64      7.84 o 
   3  13   6      273.92      255.07     20.06 o 
   4  13   6       47.93       46.65     20.84 o 
   5  13   6      196.68      178.51     22.93 o 
   6  13   6       21.02       22.01     10.46 o 
   7  13   6      190.40      216.68     26.81 o 
  -6  14   6        0.50        0.00     11.68 o 
  -5  14   6      210.88      214.32     26.29 o 
  -4  14   6       10.18        0.00     10.31 o 
  -3  14   6        4.27       17.18     12.05 o 
  -2  14   6        0.96        0.00     10.00 o 
  -1  14   6       10.07       15.96     11.37 o 
   0  14   6        7.04        4.14     10.74 o 
   1  14   6      134.50      171.11     23.56 o 
   2  14   6       38.12       40.67     27.79 o 
   3  14   6      191.11      224.71     25.67 o 
   4  14   6       19.54       33.35     14.11 o 
   5  14   6      182.22      201.80     19.89 o 
   6  14   6        5.52        5.28     15.37 o 
  -5  15   6        0.12        0.00     20.56 o 
  -4  15   6      115.28      145.68     24.36 o 
  -3  15   6      101.67       90.50     19.85 o 
  -2  15   6      163.28      148.71     23.23 o 
  -1  15   6       19.24       15.41     12.97 o 
   0  15   6      126.28      115.81     20.35 o 
   1  15   6       33.01       26.34     13.43 o 
   2  15   6      245.50      210.37     38.15 o 
   3  15   6      203.03      254.63     28.20 o 
   4  15   6        7.88        8.46     22.18 o 
  -2  16   6        5.65        2.50     13.53 o 
  -1  16   6       80.63      101.43     28.01 o 
   0  16   6      471.66      546.20     41.42 o 
   1  16   6      142.08      131.43     23.64 o 
   2  16   6        0.36       15.01     14.48 o 
 -11   0   7      197.62      237.64     41.01 o 
  -9   0   7      315.99      328.28     41.57 o 
  -7   0   7      387.29      362.56     37.25 o 
  -5   0   7     1217.95     1173.23     57.48 o 
  -3   0   7     5732.74     5751.86    174.50 o 
  -1   0   7     1190.42     1216.14     50.42 o 
   1   0   7     4797.10     5347.79    159.60 o 
   3   0   7       12.62       24.54      8.29 o 
   5   0   7     1191.47     1220.33     39.29 o 
   7   0   7       53.85       49.92     11.52 o 
   9   0   7     2290.60     2340.87     86.33 o 
  11   0   7       90.07      100.05     29.24 o 
 -11   1   7     1098.89     1116.96     52.14 o 
 -10   1   7        6.28        5.32     13.05 o 
  -9   1   7      233.93      234.06     31.32 o 
  -8   1   7      893.69      870.99     65.74 o 
  -7   1   7     2146.54     2202.95     66.41 o 
  -6   1   7      190.93      194.96     19.35 o 
  -5   1   7      243.03      271.66     50.67 o 
  -4   1   7      213.89      197.55     16.40 o 
  -3   1   7     7243.39     7540.27    221.59 o 
  -2   1   7      863.98      869.90     29.57 o 
  -1   1   7     2946.68     3083.26    119.13 o 
   0   1   7      315.39      286.99     20.39 o 
   1   1   7     1807.55     1736.20     45.62 o 
   2   1   7       62.09       95.23     14.48 o 
   3   1   7      259.57      198.40     10.93 o 
   4   1   7     2186.22     2275.73     41.36 o 
   5   1   7       57.82       63.98      7.13 o 
   6   1   7       59.24       64.64      8.33 o 
   7   1   7      114.64      121.47     11.19 o 
   8   1   7      993.04      985.90     28.59 o 
   9   1   7       14.84       20.52      7.90 o 
  10   1   7        0.10        0.00      9.46 o 
  11   1   7       37.15       36.90     13.42 o 
 -11   2   7        9.32       14.49     14.67 o 
 -10   2   7      277.88      250.40     38.85 o 
  -9   2   7       16.46        0.00     11.58 o 
  -8   2   7       41.32       32.89     28.29 o 
  -7   2   7       51.15       32.72     24.87 o 
  -6   2   7        8.81       20.03      9.75 o 
  -5   2   7       61.85       49.12     10.87 o 
  -4   2   7        2.00        1.80      5.88 o 
  -3   2   7     1358.39     1282.45     41.54 o 
  -2   2   7     2623.98     2844.28     67.85 o 
  -1   2   7      120.06      157.01     13.81 o 
   0   2   7      134.02      143.21     11.64 o 
   1   2   7     1602.10     1554.68     41.70 o 
   2   2   7      582.29      480.42     15.34 o 
   3   2   7       18.87       24.37      4.77 o 
   4   2   7      759.55      714.49     17.65 o 
   5   2   7      950.19      991.06     23.13 o 
   6   2   7     2010.83     2066.14     41.28 o 
   7   2   7      517.82      512.58     19.09 o 
   8   2   7     1134.26     1111.97     30.90 o 
   9   2   7      219.65      220.94     19.11 o 
  10   2   7      526.31      592.56     29.36 o 
  11   2   7       61.72       75.89     15.36 o 
 -11   3   7      316.14      336.44     32.91 o 
 -10   3   7        0.46       16.05     16.19 o 
  -9   3   7      356.67      352.21     29.75 o 
  -8   3   7     1478.21     1394.58     55.46 o 
  -7   3   7      769.71      782.37     36.33 o 
  -6   3   7       15.99        8.85      9.09 o 
  -5   3   7       44.39       37.06     10.05 o 
  -4   3   7      626.44      578.05     35.75 o 
  -3   3   7     1012.67     1028.48     39.18 o 
  -2   3   7     1137.34     1053.55     27.69 o 
  -1   3   7      425.38      451.34     41.97 o 
   0   3   7        2.41        1.14      3.10 o 
   1   3   7       24.32       13.79      4.68 o 
   2   3   7     1253.64     1178.21     23.69 o 
   3   3   7      463.13      503.59     14.11 o 
   4   3   7      932.79      959.17     26.56 o 
   5   3   7      325.74      326.50     11.41 o 
   6   3   7      140.25      161.35     11.27 o 
   7   3   7      478.72      458.30     21.67 o 
   8   3   7      256.28      248.09     30.55 o 
   9   3   7      488.91      472.07     26.11 o 
  10   3   7      915.20      937.62     88.96 o 
  11   3   7       96.90      118.41     22.37 o 
 -11   4   7       48.80       47.15     25.77 o 
 -10   4   7       42.35       40.51     15.62 o 
  -9   4   7      154.23      162.79     22.65 o 
  -8   4   7       76.29       85.39     16.55 o 
  -7   4   7       21.31       30.15     11.98 o 
  -6   4   7      129.42      122.78     13.15 o 
  -5   4   7        4.04        7.68      6.08 o 
  -4   4   7      674.59      691.41     23.42 o 
  -3   4   7       96.96       95.25      9.83 o 
  -2   4   7       40.48       36.14      6.98 o 
  -1   4   7      769.73      807.09     27.81 o 
   0   4   7      484.28      507.89     15.19 o 
   1   4   7      180.23      150.76      8.81 o 
   2   4   7      393.95      395.73     12.80 o 
   3   4   7     1423.83     1409.61     37.65 o 
   4   4   7      527.54      550.14     18.36 o 
   5   4   7      199.56      226.06     23.26 o 
   6   4   7      684.95      662.48     40.08 o 
   7   4   7      546.99      564.10     41.71 o 
   8   4   7       12.30       11.33      9.91 o 
   9   4   7      198.40      225.79     37.11 o 
  10   4   7     1043.13     1071.29     76.72 o 
  11   4   7       39.77       29.90     16.07 o 
 -11   5   7       40.47       47.71     40.92 o 
 -10   5   7      241.76      227.17     26.84 o 
  -9   5   7        0.40        6.88     12.07 o 
  -8   5   7      609.51      620.68     33.79 o 
  -7   5   7      723.65      699.44     25.23 o 
  -6   5   7     1507.17     1420.07     33.43 o 
  -5   5   7       95.61       88.64      9.28 o 
  -4   5   7      323.37      283.56     18.83 o 
  -3   5   7     1272.51     1221.23     45.11 o 
  -2   5   7     8487.07     8641.07    126.05 o 
  -1   5   7     1456.06     1639.01     32.76 o 
   0   5   7      436.70      471.07     14.75 o 
   1   5   7     1717.48     1832.16     34.63 o 
   2   5   7     3621.01     3499.81     86.59 o 
   3   5   7       24.97       27.06      6.15 o 
   4   5   7       26.47       35.61      6.84 o 
   5   5   7        0.83        0.54      5.13 o 
   6   5   7      758.55      709.60     33.87 o 
   7   5   7       33.83       27.78     10.78 o 
   8   5   7        2.02       16.03     11.21 o 
   9   5   7        0.15        0.78     10.66 o 
  10   5   7       70.47       81.17     18.91 o 
 -11   6   7        4.34        0.00     18.99 o 
 -10   6   7       59.09       50.55     13.54 o 
  -9   6   7        3.20       10.13     10.10 o 
  -8   6   7      374.83      367.58     19.36 o 
  -7   6   7        1.12        4.52      5.21 o 
  -6   6   7      717.45      650.46     19.07 o 
  -5   6   7      312.13      336.12     15.35 o 
  -4   6   7     3102.33     2878.42     52.64 o 
  -3   6   7     1223.65     1303.05     29.79 o 
  -2   6   7      194.07      182.30     10.99 o 
  -1   6   7      647.40      672.02     25.66 o 
   0   6   7     2064.24     1866.62     35.88 o 
   1   6   7      306.60      232.97     14.41 o 
   2   6   7      691.96      643.26     22.25 o 
   3   6   7      166.53      169.56     33.34 o 
   4   6   7      397.63      342.83     21.47 o 
   5   6   7      520.36      450.50     33.20 o 
   6   6   7      470.88      458.27     27.62 o 
   7   6   7      248.18      239.52     23.94 o 
   8   6   7        8.75       11.33     10.70 o 
   9   6   7       52.48       59.39     15.39 o 
  10   6   7       53.23       69.88     18.58 o 
 -10   7   7      240.78      284.25     43.47 o 
  -9   7   7      190.53      185.61     32.07 o 
  -8   7   7       71.71       70.84     12.75 o 
  -7   7   7     1481.56     1401.85     34.82 o 
  -6   7   7     2120.39     1966.30     42.05 o 
  -5   7   7       60.05       57.74      8.43 o 
  -4   7   7        0.68       10.53      5.37 o 
  -3   7   7      901.37      846.27     23.42 o 
  -2   7   7     1468.06     1431.57     31.46 o 
  -1   7   7      507.62      502.35     19.13 o 
   0   7   7       24.71       30.94      7.41 o 
   1   7   7      613.91      594.98     22.09 o 
   2   7   7      694.04      679.48     23.61 o 
   3   7   7      477.32      442.16     18.83 o 
   4   7   7        5.36        0.26      5.03 o 
   5   7   7      812.25      690.55     42.97 o 
   6   7   7      242.71      261.50     24.02 o 
   7   7   7      232.84      225.28     24.16 o 
   8   7   7       10.63        1.20     10.31 o 
   9   7   7       33.84       32.43     13.67 o 
  10   7   7      119.37      120.74     22.25 o 
 -10   8   7       63.17       87.06     26.50 o 
  -9   8   7        4.30       21.29     19.94 o 
  -8   8   7       99.63      121.31     19.49 o 
  -7   8   7       17.06       23.68      7.61 o 
  -6   8   7      114.19      126.15     15.10 o 
  -5   8   7      124.39      113.83     10.97 o 
  -4   8   7      124.37      145.59     11.74 o 
  -3   8   7      282.65      295.28     14.49 o 
  -2   8   7      403.47      427.54     16.08 o 
  -1   8   7      301.77      285.40     21.87 o 
   0   8   7        9.30        4.13      6.02 o 
   1   8   7     1490.17     1501.83     47.68 o 
   2   8   7        3.42        0.55      5.45 o 
   3   8   7     1670.67     1504.21     39.38 o 
   4   8   7       92.49       91.34     11.25 o 
   5   8   7      248.12      274.33     22.21 o 
   6   8   7       64.80       45.39     12.61 o 
   7   8   7      601.34      624.15     38.12 o 
   8   8   7       71.00       78.69     16.86 o 
   9   8   7       94.49      153.13     23.29 o 
  -9   9   7      235.56      229.79     37.48 o 
  -8   9   7       88.51       93.33     17.48 o 
  -7   9   7      572.38      595.68     40.08 o 
  -6   9   7        7.89       17.66      7.60 o 
  -5   9   7      944.37      861.13     26.20 o 
  -4   9   7        1.66        8.06      5.51 o 
  -3   9   7      745.04      738.22     26.88 o 
  -2   9   7      645.67      626.43     25.09 o 
  -1   9   7        4.99        0.69      7.39 o 
   0   9   7       12.72       13.10      6.85 o 
   1   9   7       74.29       69.72     10.43 o 
   2   9   7      660.99      613.13     33.56 o 
   3   9   7      139.27      137.50     17.34 o 
   4   9   7      243.26      266.82     19.63 o 
   5   9   7        5.64        3.60      8.90 o 
   6   9   7      163.25      151.55     20.00 o 
   7   9   7      680.93      745.58     39.51 o 
   8   9   7       50.91       40.59     14.25 o 
   9   9   7       23.71       43.64     15.59 o 
  -9  10   7      170.01      178.82     33.56 o 
  -8  10   7        9.48       13.67     12.38 o 
  -7  10   7       67.02       90.13     16.82 o 
  -6  10   7        9.77       11.48      8.83 o 
  -5  10   7     1402.07     1437.14     52.74 o 
  -4  10   7      329.70      360.81     20.79 o 
  -3  10   7     1220.28     1206.50     60.98 o 
  -2  10   7       10.70        3.20      6.53 o 
  -1  10   7      216.75      223.57     22.34 o 
   0  10   7        2.84        0.00      6.76 o 
   1  10   7     1556.85     1507.52     55.43 o 
   2  10   7       45.61       43.04      9.33 o 
   3  10   7      146.59      161.98     14.92 o 
   4  10   7        2.45        0.00      5.98 o 
   5  10   7      540.82      513.91     29.15 o 
   6  10   7        1.50       12.76      9.56 o 
   7  10   7      133.55      142.27     21.07 o 
   8  10   7        0.09        0.00     10.60 o 
  -8  11   7       66.71       92.45     17.39 o 
  -7  11   7      302.49      284.41     39.55 o 
  -6  11   7      536.83      571.32     32.94 o 
  -5  11   7      319.50      323.71     27.46 o 
  -4  11   7        1.09        2.99      9.89 o 
  -3  11   7        1.61        2.42      6.54 o 
  -2  11   7     1222.00     1165.42     49.12 o 
  -1  11   7      697.71      687.57     34.62 o 
   0  11   7        0.21        0.00      6.37 o 
   1  11   7       10.68        8.23      7.48 o 
   2  11   7     1894.29     1801.77     79.32 o 
   3  11   7      240.61      223.25     20.92 o 
   4  11   7        2.80       14.68     10.47 o 
   5  11   7      107.07      118.03     26.25 o 
   6  11   7      181.24      194.68     35.04 o 
   7  11   7       30.10       29.10     13.12 o 
   8  11   7        0.74       11.84     12.78 o 
  -7  12   7      286.63      302.00     42.30 o 
  -6  12   7        4.97       13.16     11.35 o 
  -5  12   7      946.87      972.90     45.60 o 
  -4  12   7       24.00       31.95     13.37 o 
  -3  12   7       33.16       47.88     14.53 o 
  -2  12   7       12.60        7.07      9.60 o 
  -1  12   7     1009.60      986.57     34.36 o 
   0  12   7      205.07      224.25     18.42 o 
   1  12   7       90.74       94.11     14.68 o 
   2  12   7     1041.20     1048.75     56.42 o 
   3  12   7      181.85      196.73     17.88 o 
   4  12   7       33.84       38.75     13.31 o 
   5  12   7       95.41      107.78     18.83 o 
   6  12   7      177.07      211.62     24.70 o 
   7  12   7      147.15      156.60     22.96 o 
  -7  13   7        6.84        4.09     18.21 o 
  -6  13   7      196.41      214.53     36.97 o 
  -5  13   7       61.15       64.81     16.12 o 
  -4  13   7      352.16      325.23     45.38 o 
  -3  13   7        0.34       13.22     12.86 o 
  -2  13   7      234.92      230.50     25.27 o 
  -1  13   7       19.66       27.34     16.78 o 
   0  13   7       51.61       38.07     13.81 o 
   1  13   7       37.62       49.74     11.08 o 
   2  13   7       29.58       31.04     10.11 o 
   3  13   7        7.83       11.21      8.54 o 
   4  13   7      206.53      212.74     24.46 o 
   5  13   7        1.16        6.47     12.15 o 
   6  13   7       18.92       24.80     13.35 o 
  -5  14   7       14.26       22.60     24.59 o 
  -4  14   7       81.52       82.94     25.18 o 
  -3  14   7      165.45      203.19     25.67 o 
  -2  14   7       12.83        6.49     11.39 o 
  -1  14   7       50.20       58.71     15.11 o 
   0  14   7       40.29       48.86     15.29 o 
   1  14   7       38.28       51.87     20.84 o 
   2  14   7      586.31      604.63     37.10 o 
   3  14   7       98.58      126.25     16.29 o 
   4  14   7       63.02       48.05     16.08 o 
   5  14   7        0.20        4.34     16.30 o 
  -4  15   7        0.44       12.80     12.75 o 
  -3  15   7       37.78       54.02     23.98 o 
  -2  15   7        1.81        0.00     20.22 o 
  -1  15   7       49.15       49.38     15.68 o 
   0  15   7      133.10      168.99     25.02 o 
   1  15   7      118.62      144.22     22.94 o 
   2  15   7       16.98       16.75     22.16 o 
   3  15   7      142.52      164.82     24.26 o 
 -10   0   8       17.06       25.71     20.50 o 
  -8   0   8      703.31      743.78     54.68 o 
  -6   0   8       80.39       84.98     20.84 o 
  -4   0   8     4045.79     4110.30    137.25 o 
  -2   0   8      123.18      180.50     21.40 o 
   0   0   8     2033.34     1861.94     69.35 o 
   2   0   8     1180.26     1181.30     51.93 o 
   4   0   8       53.19       51.24      9.14 o 
   6   0   8       42.39       39.92     10.57 o 
   8   0   8       42.17       47.63     12.33 o 
  10   0   8      190.47      187.10     23.10 o 
 -11   1   8       86.23      132.72     27.00 o 
 -10   1   8      602.32      591.62     39.94 o 
  -9   1   8       93.27      124.24     21.12 o 
  -8   1   8      985.69      981.57     48.32 o 
  -7   1   8      566.15      576.02     31.30 o 
  -6   1   8     3395.09     3286.10    167.02 o 
  -5   1   8      129.16      127.36     15.53 o 
  -4   1   8      120.28       83.48     12.25 o 
  -3   1   8      381.35      354.71     30.11 o 
  -2   1   8    12170.84    12357.40    244.92 o 
  -1   1   8      339.11      358.67     18.20 o 
   0   1   8      145.83      154.37     12.69 o 
   1   1   8       92.11       76.24     14.34 o 
   2   1   8     8255.58     8696.74    176.83 o 
   3   1   8      381.15      371.93     14.96 o 
   4   1   8       86.03       80.61      7.66 o 
   5   1   8      445.05      451.97     17.10 o 
   6   1   8     3141.27     3099.93     56.60 o 
   7   1   8      297.09      317.49     16.57 o 
   8   1   8       94.34      106.48     14.56 o 
   9   1   8      136.44      137.04     15.89 o 
  10   1   8      402.80      433.78     36.50 o 
  11   1   8       74.39       92.17     16.59 o 
 -11   2   8      184.03      180.68     26.97 o 
 -10   2   8       48.88       50.40     16.44 o 
  -9   2   8       28.22       30.54     14.30 o 
  -8   2   8        6.24        0.00     10.56 o 
  -7   2   8      106.30      102.05     16.89 o 
  -6   2   8        4.07       11.14      9.38 o 
  -5   2   8      108.63      129.47     27.34 o 
  -4   2   8      283.40      285.08     19.98 o 
  -3   2   8      156.05      176.73     23.89 o 
  -2   2   8      126.61      102.97     17.03 o 
  -1   2   8      903.94      884.21     42.21 o 
   0   2   8      177.98      147.33     16.97 o 
   1   2   8      104.30       76.24      9.64 o 
   2   2   8      438.76      467.83     21.05 o 
   3   2   8      825.22      760.21     54.09 o 
   4   2   8      123.07      128.96     10.18 o 
   5   2   8       67.94       74.34      7.98 o 
   6   2   8      133.88      144.27     16.23 o 
   7   2   8       32.95       23.33      7.30 o 
   8   2   8       36.21       32.30     10.03 o 
   9   2   8      585.79      586.25     27.91 o 
  10   2   8      325.32      364.12     53.25 o 
 -11   3   8      296.25      330.94     33.43 o 
 -10   3   8        6.33        2.30     12.71 o 
  -9   3   8      495.28      532.66     42.21 o 
  -8   3   8      589.79      584.55     36.16 o 
  -7   3   8     1377.52     1369.24     71.54 o 
  -6   3   8       41.23       54.57     12.96 o 
  -5   3   8       26.23       24.60      9.17 o 
  -4   3   8      220.31      234.22     24.70 o 
  -3   3   8     1884.80     1975.45    107.33 o 
  -2   3   8      388.24      376.81     19.51 o 
  -1   3   8     1018.83      960.44     31.82 o 
   0   3   8      201.41      179.53     13.93 o 
   1   3   8      488.20      459.88     33.05 o 
   2   3   8       19.09       33.21      6.49 o 
   3   3   8     1676.37     1776.65     33.64 o 
   4   3   8        4.41        5.04      4.35 o 
   5   3   8        8.81        9.01      4.46 o 
   6   3   8      277.79      240.55     21.52 o 
   7   3   8     2074.24     2111.72     96.16 o 
   8   3   8       65.23      103.75     17.29 o 
   9   3   8      265.27      251.31     27.42 o 
  10   3   8      111.56      136.36     21.81 o 
 -11   4   8       21.23       12.97     15.04 o 
 -10   4   8       48.52       67.69     19.66 o 
  -9   4   8       43.05       30.48     19.30 o 
  -8   4   8       11.30        3.62     12.77 o 
  -7   4   8       62.84       54.48     14.52 o 
  -6   4   8      127.43      119.86     16.56 o 
  -5   4   8      268.00      261.61     16.87 o 
  -4   4   8        5.84        2.82      5.37 o 
  -3   4   8      865.72      898.04     27.38 o 
  -2   4   8       27.55       27.35      6.49 o 
  -1   4   8      299.63      317.50     19.71 o 
   0   4   8        0.10        5.01      4.21 o 
   1   4   8     1127.65     1042.55     31.65 o 
   2   4   8      462.43      401.85     15.70 o 
   3   4   8        2.89        7.68      4.40 o 
   4   4   8       97.71       97.43      9.71 o 
   5   4   8      482.10      502.13     20.30 o 
   6   4   8      466.30      419.37     39.66 o 
   7   4   8       27.37       31.41     11.49 o 
   8   4   8       14.66        4.64     10.28 o 
   9   4   8      539.57      611.28     37.43 o 
  10   4   8      477.43      465.58     36.45 o 
 -11   5   8      508.72      551.74     56.13 o 
 -10   5   8        2.36        0.86     13.84 o 
  -9   5   8        1.36       10.98     23.61 o 
  -8   5   8        1.95        0.00     14.06 o 
  -7   5   8     2108.31     2090.02     64.95 o 
  -6   5   8      485.86      442.64     18.18 o 
  -5   5   8     1187.98     1103.11     28.66 o 
  -4   5   8      175.04      171.61     11.98 o 
  -3   5   8     2785.42     2703.43     56.12 o 
  -2   5   8      751.40      676.07     23.80 o 
  -1   5   8     2769.44     2663.94     65.30 o 
   0   5   8      355.66      366.23     13.72 o 
   1   5   8     1777.90     1795.42     35.46 o 
   2   5   8     1779.82     1815.36     35.42 o 
   3   5   8     1315.50     1192.80     56.29 o 
   4   5   8       23.31       25.74      8.48 o 
   5   5   8      181.69      175.00     16.05 o 
   6   5   8      584.74      616.82     32.09 o 
   7   5   8      515.86      486.46     75.32 o 
   8   5   8        0.43        7.52     10.93 o 
   9   5   8       21.45       35.15     13.63 o 
  10   5   8      249.29      273.96     30.53 o 
 -10   6   8        0.17        0.00     17.53 o 
  -9   6   8      395.86      429.82     32.79 o 
  -8   6   8        8.20       12.40      8.89 o 
  -7   6   8      549.07      542.50     21.08 o 
  -6   6   8       65.83       64.65      9.41 o 
  -5   6   8     1152.47     1123.67     41.86 o 
  -4   6   8       79.80       78.49      9.09 o 
  -3   6   8     2344.48     2327.80     45.41 o 
  -2   6   8      465.99      502.20     17.35 o 
  -1   6   8     1104.42     1119.70     30.33 o 
   0   6   8       52.37       57.59      7.00 o 
   1   6   8     3347.01     3320.69     67.98 o 
   2   6   8      446.91      393.72     17.99 o 
   3   6   8      368.04      355.32     16.91 o 
   4   6   8      589.81      551.81     20.94 o 
   5   6   8      742.11      655.09     40.87 o 
   6   6   8      245.16      239.51     23.17 o 
   7   6   8        9.90        7.59     10.18 o 
   8   6   8        0.06        0.00     10.26 o 
   9   6   8       17.99       32.07     14.09 o 
  10   6   8      309.36      308.34     33.30 o 
 -10   7   8        1.29       10.87     21.12 o 
  -9   7   8        1.21        0.00     20.34 o 
  -8   7   8      667.54      611.58     27.81 o 
  -7   7   8      197.51      204.90     15.37 o 
  -6   7   8      512.14      503.52     19.79 o 
  -5   7   8       12.13        7.59      5.81 o 
  -4   7   8      105.62      120.80     11.20 o 
  -3   7   8      621.52      599.82     20.00 o 
  -2   7   8      841.07      800.93     28.45 o 
  -1   7   8      128.89      109.70     13.30 o 
   0   7   8      436.95      437.06     23.96 o 
   1   7   8      998.75      943.50     36.09 o 
   2   7   8      644.10      611.59     23.15 o 
   3   7   8       45.69       52.91      9.07 o 
   4   7   8      191.96      203.48     15.05 o 
   5   7   8      832.41      729.20     44.40 o 
   6   7   8      799.51      734.27     52.24 o 
   7   7   8      155.89      183.54     22.94 o 
   8   7   8      468.14      551.15     37.00 o 
   9   7   8      298.74      328.98     31.75 o 
 -10   8   8      132.56      157.30     34.28 o 
  -9   8   8      114.75      153.10     34.17 o 
  -8   8   8       34.11       32.51     10.69 o 
  -7   8   8        0.29        5.70      6.78 o 
  -6   8   8       76.43       81.92     10.87 o 
  -5   8   8     1126.91     1108.51     30.06 o 
  -4   8   8       34.27       39.03      8.88 o 
  -3   8   8       11.05       21.48      6.62 o 
  -2   8   8      538.11      505.91     28.64 o 
  -1   8   8      925.03      873.63     51.76 o 
   0   8   8       10.13        7.18      6.39 o 
   1   8   8      178.22      174.66     19.54 o 
   2   8   8      865.10      850.12     28.66 o 
   3   8   8      574.68      574.38     23.11 o 
   4   8   8       65.88       49.27      9.02 o 
   5   8   8      184.20      184.75     19.89 o 
   6   8   8     1622.09     1574.56    120.25 o 
   7   8   8        1.57       19.43     12.20 o 
   8   8   8        2.53        2.24     11.08 o 
   9   8   8       78.28      111.91     21.15 o 
  -9   9   8        5.74       28.68     20.90 o 
  -8   9   8      392.74      429.12     32.38 o 
  -7   9   8       99.92      121.73     14.85 o 
  -6   9   8      707.82      714.11     26.97 o 
  -5   9   8      132.58      145.80     12.77 o 
  -4   9   8       58.65       75.12     11.61 o 
  -3   9   8      595.90      607.38     25.13 o 
  -2   9   8      528.61      466.01     21.48 o 
  -1   9   8        6.65        8.95      8.41 o 
   0   9   8       26.90       28.07      8.18 o 
   1   9   8      739.29      698.63     26.61 o 
   2   9   8      359.40      324.13     22.88 o 
   3   9   8       75.92       74.69     10.83 o 
   4   9   8       20.26       47.58     12.66 o 
   5   9   8       55.19       61.68     13.94 o 
   6   9   8       55.23       46.37     13.14 o 
   7   9   8        7.03       14.61     11.48 o 
   8   9   8      102.67      105.80     19.85 o 
  -8  10   8       27.67       35.98     13.93 o 
  -7  10   8       36.09       31.35     14.51 o 
  -6  10   8       34.14       32.48     17.62 o 
  -5  10   8      118.13      100.57     13.27 o 
  -4  10   8       83.97       88.50     12.72 o 
  -3  10   8      195.05      219.20     17.90 o 
  -2  10   8       54.74       59.62     10.26 o 
  -1  10   8      142.17      148.61     15.12 o 
   0  10   8      579.60      588.93     25.13 o 
   1  10   8      228.80      229.88     33.61 o 
   2  10   8      197.51      187.81     29.11 o 
   3  10   8        1.46        9.89      7.65 o 
   4  10   8      542.70      536.19     30.03 o 
   5  10   8        0.37        0.50      8.99 o 
   6  10   8      445.25      420.52     40.70 o 
   7  10   8       56.58       64.62     16.32 o 
   8  10   8      114.97      132.90     22.08 o 
  -8  11   8        9.82       25.99     19.49 o 
  -7  11   8      283.59      305.37     41.90 o 
  -6  11   8      481.60      512.30     33.44 o 
  -5  11   8       40.19       51.12     14.55 o 
  -4  11   8      280.54      273.20     26.91 o 
  -3  11   8      547.52      552.10     25.50 o 
  -2  11   8     1158.96     1156.39     43.88 o 
  -1  11   8      267.91      278.78     20.06 o 
   0  11   8        1.20        8.05      7.20 o 
   1  11   8      197.30      209.78     17.99 o 
   2  11   8      865.30      823.60     30.87 o 
   3  11   8      115.55      107.83     13.64 o 
   4  11   8        0.42       11.30     10.27 o 
   5  11   8      397.84      372.57     28.87 o 
   6  11   8       92.41       80.95     16.53 o 
   7  11   8      268.41      214.41     25.93 o 
  -7  12   8        3.78        0.00     14.90 o 
  -6  12   8       35.02       24.68     13.25 o 
  -5  12   8      224.28      237.03     26.25 o 
  -4  12   8      397.80      344.90     54.51 o 
  -3  12   8      966.93      983.37     45.46 o 
  -2  12   8       13.96       17.34     10.96 o 
  -1  12   8        0.84        0.81      7.48 o 
   0  12   8      678.11      724.07     32.33 o 
   1  12   8      473.36      494.88     25.32 o 
   2  12   8       14.69       25.33      9.87 o 
   3  12   8       64.85       70.25     12.04 o 
   4  12   8      459.62      402.96     42.04 o 
   5  12   8      257.23      288.73     27.66 o 
   6  12   8       65.61       86.07     17.32 o 
  -6  13   8       77.50       64.15     25.29 o 
  -5  13   8       42.63       53.87     15.82 o 
  -4  13   8       91.17      104.00     19.40 o 
  -3  13   8       21.92       17.62     19.24 o 
  -2  13   8       35.49       42.92     13.64 o 
  -1  13   8       75.87       98.67     36.92 o 
   0  13   8       13.33        7.72     10.24 o 
   1  13   8      232.03      199.74     18.52 o 
   2  13   8       29.70       34.36     11.58 o 
   3  13   8      129.22      114.75     15.12 o 
   4  13   8       34.56       41.91     27.87 o 
   5  13   8       26.49       27.50     16.05 o 
  -5  14   8      203.52      231.90     28.06 o 
  -4  14   8       54.16       45.44     15.43 o 
  -3  14   8        1.09       20.46     13.33 o 
  -2  14   8        7.22        0.00      9.82 o 
  -1  14   8       97.71       88.55     18.56 o 
   0  14   8        0.54       12.30     11.24 o 
   1  14   8       31.33       37.69     13.55 o 
   2  14   8      151.71      191.20     24.67 o 
   3  14   8        9.00       13.74     13.51 o 
   4  14   8       63.90       63.28     16.89 o 
  -3  15   8        3.18        0.00     19.72 o 
  -2  15   8      540.44      538.42     40.74 o 
  -1  15   8       33.86       46.06     16.36 o 
   0  15   8        3.41       16.36     13.26 o 
   1  15   8       30.59       32.89     22.52 o 
   2  15   8      153.45      198.40     28.07 o 
 -11   0   9       24.04       39.27     26.33 o 
  -9   0   9      430.31      446.59     48.35 o 
  -7   0   9      540.37      522.05     44.54 o 
  -5   0   9      902.27      873.41     51.09 o 
  -3   0   9     4107.36     4202.23    139.99 o 
  -1   0   9      684.45      612.86     36.53 o 
   1   0   9     1029.50     1137.21     52.77 o 
   3   0   9      101.98      126.10     19.78 o 
   5   0   9      670.09      614.56     30.64 o 
   7   0   9        3.84       15.63     10.84 o 
   9   0   9        1.15       11.97     13.53 o 
 -11   1   9      555.67      637.51     63.30 o 
 -10   1   9      104.17      117.73     28.77 o 
  -9   1   9      226.48      195.05     25.25 o 
  -8   1   9       50.36       39.89     14.37 o 
  -7   1   9     2793.34     2746.53     79.96 o 
  -6   1   9      209.38      209.57     21.42 o 
  -5   1   9     2117.78     2068.34     61.65 o 
  -4   1   9        0.51        0.00      6.07 o 
  -3   1   9     4188.42     4082.20    172.32 o 
  -2   1   9      306.56      299.42     18.36 o 
  -1   1   9     6747.93     6303.92    230.72 o 
   0   1   9       42.66       52.96      9.34 o 
   1   1   9     3539.26     3559.25    184.84 o 
   2   1   9       74.24       81.09     11.21 o 
   3   1   9     3388.65     3508.94     67.99 o 
   4   1   9      184.89      184.58     11.21 o 
   5   1   9      675.72      653.18     20.59 o 
   6   1   9       69.89       69.82      9.22 o 
   7   1   9     2611.05     2610.23     52.43 o 
   8   1   9      228.48      273.99     20.49 o 
   9   1   9       45.03       38.72     13.79 o 
  10   1   9       45.77       45.24     16.00 o 
 -11   2   9       52.36       50.73     19.25 o 
 -10   2   9       76.07       66.73     18.45 o 
  -9   2   9      174.65      161.39     24.33 o 
  -8   2   9        3.38       14.47     11.97 o 
  -7   2   9        5.06        0.00      9.43 o 
  -6   2   9       70.42       64.11     23.33 o 
  -5   2   9       76.18       98.51     15.02 o 
  -4   2   9       23.20       13.74      8.08 o 
  -3   2   9      460.15      429.34     31.88 o 
  -2   2   9     1331.97     1295.08     41.43 o 
  -1   2   9      166.04      220.04     16.48 o 
   0   2   9       13.45        0.00      5.06 o 
   1   2   9      309.43      306.43     29.63 o 
   2   2   9     1760.46     1798.85     50.80 o 
   3   2   9        4.34        6.56      4.67 o 
   4   2   9      303.96      299.63     12.61 o 
   5   2   9      842.34      809.65     26.98 o 
   6   2   9     1439.07     1425.98     39.15 o 
   7   2   9       12.84       27.08     12.77 o 
   8   2   9      259.08      297.59     26.98 o 
   9   2   9      127.09      162.37     21.92 o 
  10   2   9      326.74      392.44     33.64 o 
 -11   3   9       30.07       70.81     29.91 o 
 -10   3   9      180.97      210.77     27.45 o 
  -9   3   9        1.32       10.02     12.56 o 
  -8   3   9      644.45      606.59     60.25 o 
  -7   3   9      240.96      212.91     23.15 o 
  -6   3   9      675.34      598.75     48.01 o 
  -5   3   9       20.12       31.23     10.39 o 
  -4   3   9      472.54      446.59     24.32 o 
  -3   3   9       23.01       21.07      8.28 o 
  -2   3   9     2842.01     2841.51     71.83 o 
  -1   3   9      382.57      380.26     29.55 o 
   0   3   9        8.22        1.96      7.06 o 
   1   3   9        3.08        0.03      5.74 o 
   2   3   9     2090.59     2110.73     72.15 o 
   3   3   9      521.45      550.71     32.05 o 
   4   3   9      176.85      203.38     19.75 o 
   5   3   9      138.80      153.65     18.11 o 
   6   3   9     1606.58     1562.48     53.57 o 
   7   3   9      343.11      364.43     31.54 o 
   8   3   9     1011.52     1092.04     46.97 o 
   9   3   9       41.04       51.00     16.49 o 
  10   3   9      181.35      222.84     33.53 o 
 -10   4   9       52.63       52.54     18.04 o 
  -9   4   9       29.85       25.03     14.68 o 
  -8   4   9       83.79       98.23     18.09 o 
  -7   4   9       19.95       34.73     16.41 o 
  -6   4   9        4.54        5.16      9.48 o 
  -5   4   9       19.13       23.76      9.67 o 
  -4   4   9     1301.86     1231.63     43.22 o 
  -3   4   9      109.92      106.93     14.20 o 
  -2   4   9      148.23      161.24     12.90 o 
  -1   4   9        4.02        6.31      5.86 o 
   0   4   9      964.73     1002.96     34.32 o 
   1   4   9      251.08      267.11     14.57 o 
   2   4   9      303.13      316.27     15.21 o 
   3   4   9      584.57      511.47     25.40 o 
   4   4   9      391.87      376.88     21.66 o 
   5   4   9      420.75      368.91     26.53 o 
   6   4   9     1039.44      960.99     40.80 o 
   7   4   9      216.69      237.79     23.88 o 
   8   4   9        7.00       19.13     11.13 o 
   9   4   9       90.83      140.01     21.80 o 
  10   4   9      431.12      531.25     40.29 o 
 -10   5   9      558.05      559.72     41.09 o 
  -9   5   9       25.07       19.72     13.98 o 
  -8   5   9      307.19      309.31     28.18 o 
  -7   5   9      198.36      221.27     18.05 o 
  -6   5   9     3671.34     3399.06     73.11 o 
  -5   5   9      317.09      344.69     20.39 o 
  -4   5   9        0.69        6.74      6.34 o 
  -3   5   9     1271.26     1173.96     33.77 o 
  -2   5   9     5932.73     6092.76     95.96 o 
  -1   5   9       45.70       43.88      6.75 o 
   0   5   9       61.61       66.80      7.71 o 
   1   5   9     1592.01     1619.74     34.16 o 
   2   5   9     3385.51     3294.98     68.02 o 
   3   5   9       21.74       39.34     10.28 o 
   4   5   9       50.74       39.17      9.98 o 
   5   5   9      674.37      610.85     41.01 o 
   6   5   9     1067.96      938.49     40.87 o 
   7   5   9      118.94      152.55     31.43 o 
   8   5   9      259.18      263.08     27.48 o 
   9   5   9       26.55       32.15     14.26 o 
 -10   6   9       67.45       69.46     19.13 o 
  -9   6   9        2.96        0.00     12.14 o 
  -8   6   9      785.13      798.26     39.93 o 
  -7   6   9       67.43       65.44     10.05 o 
  -6   6   9       33.78       30.59      8.06 o 
  -5   6   9        2.69        0.18      5.34 o 
  -4   6   9     2388.24     2379.21     55.21 o 
  -3   6   9      388.70      368.44     25.54 o 
  -2   6   9      190.67      187.24     12.61 o 
  -1   6   9      240.47      249.67     13.78 o 
   0   6   9     1937.23     1956.40     48.42 o 
   1   6   9       81.42       78.76     10.62 o 
   2   6   9      251.23      253.46     16.83 o 
   3   6   9       54.76       68.02     11.78 o 
   4   6   9     1699.83     1672.18     92.46 o 
   5   6   9        6.82        7.36      8.44 o 
   6   6   9      379.91      327.49     28.93 o 
   7   6   9      248.93      272.79     26.53 o 
   8   6   9      306.35      277.84     28.22 o 
   9   6   9       24.58       20.13     13.30 o 
 -10   7   9       83.81      106.31     21.75 o 
  -9   7   9       10.05       32.34     25.21 o 
  -8   7   9      182.15      178.71     29.38 o 
  -7   7   9      565.44      606.50     23.11 o 
  -6   7   9     1204.85     1274.12     33.99 o 
  -5   7   9      243.67      213.10     15.02 o 
  -4   7   9       30.05       36.91      7.94 o 
  -3   7   9     1209.76     1199.37     48.07 o 
  -2   7   9      969.27      991.07     26.77 o 
  -1   7   9     1178.93     1109.07     36.30 o 
   0   7   9        7.34        6.33      6.57 o 
   1   7   9        0.81        3.98      6.08 o 
   2   7   9      780.05      770.40     28.19 o 
   3   7   9      863.44      835.41     28.43 o 
   4   7   9       36.65       39.45     21.60 o 
   5   7   9       43.85       32.20     11.45 o 
   6   7   9       46.32       62.89     14.60 o 
   7   7   9      953.33      984.94     45.71 o 
   8   7   9        6.92        0.07     11.27 o 
   9   7   9      166.66      201.38     27.17 o 
  -9   8   9       28.42       17.31     20.95 o 
  -8   8   9       34.60       57.88     12.92 o 
  -7   8   9       34.86       48.65      9.62 o 
  -6   8   9        0.76        0.00      6.26 o 
  -5   8   9       17.01       25.09      7.80 o 
  -4   8   9      400.56      421.81     19.27 o 
  -3   8   9        2.12        5.04      6.51 o 
  -2   8   9       10.17       10.31      6.66 o 
  -1   8   9        2.47        0.00      6.55 o 
   0   8   9      530.82      601.22     24.76 o 
   1   8   9      178.60      168.62     15.35 o 
   2   8   9      173.64      165.22     15.21 o 
   3   8   9       55.96       50.32     11.06 o 
   4   8   9      457.28      464.63     27.30 o 
   5   8   9      255.69      302.03     24.88 o 
   6   8   9       96.98       83.49     16.32 o 
   7   8   9      279.58      237.46     26.18 o 
   8   8   9      109.45      122.47     20.49 o 
  -9   9   9       11.28       37.37     22.74 o 
  -8   9   9        0.42       27.17     14.45 o 
  -7   9   9      283.58      283.51     18.81 o 
  -6   9   9      142.51      158.36     14.23 o 
  -5   9   9      390.62      436.09     23.88 o 
  -4   9   9      122.50      144.19     15.37 o 
  -3   9   9      446.53      442.31     22.64 o 
  -2   9   9      269.34      281.83     19.56 o 
  -1   9   9      497.03      468.94     27.23 o 
   0   9   9       66.58       64.82     11.12 o 
   1   9   9       65.53       65.57     11.14 o 
   2   9   9       29.98       38.19      9.45 o 
   3   9   9      903.81      905.87     38.21 o 
   4   9   9      220.69      206.78     21.87 o 
   5   9   9        4.37       10.19     10.38 o 
   6   9   9      117.46      118.11     18.77 o 
   7   9   9      666.29      644.87     76.58 o 
   8   9   9      122.23      131.14     21.76 o 
  -8  10   9       57.29       91.91     18.74 o 
  -7  10   9       26.43       22.14     18.85 o 
  -6  10   9        0.12        5.10     10.61 o 
  -5  10   9      727.24      772.24     30.84 o 
  -4  10   9      381.15      378.20     23.14 o 
  -3  10   9      180.16      159.98     16.44 o 
  -2  10   9       11.60        0.00      6.99 o 
  -1  10   9      175.04      184.97     22.83 o 
   0  10   9      104.86      113.95     14.06 o 
   1  10   9      584.03      611.73     26.53 o 
   2  10   9      404.78      446.43     23.56 o 
   3  10   9       80.73       80.88     12.18 o 
   4  10   9      104.27       87.43     26.19 o 
   5  10   9      587.94      550.15     31.69 o 
   6  10   9        0.15        5.23     11.16 o 
   7  10   9       51.87       59.15     16.22 o 
  -7  11   9      257.45      285.53     42.80 o 
  -6  11   9      348.41      384.19     36.33 o 
  -5  11   9      640.84      693.60     57.25 o 
  -4  11   9       58.45       80.90     13.23 o 
  -3  11   9        5.88        7.81      9.12 o 
  -2  11   9      924.09      935.44     34.52 o 
  -1  11   9      548.80      554.03     26.28 o 
   0  11   9       12.43        8.86      8.15 o 
   1  11   9        0.35        0.00      7.61 o 
   2  11   9      198.25      214.04     18.68 o 
   3  11   9      493.81      455.13     24.55 o 
   4  11   9        2.60        0.00     10.51 o 
   5  11   9       10.68       15.67     11.51 o 
   6  11   9      231.22      251.45     26.95 o 
   7  11   9       31.13       29.58     19.83 o 
  -6  12   9       23.71       16.23     13.11 o 
  -5  12   9     1030.77     1024.70     57.64 o 
  -4  12   9       19.54       30.30     13.01 o 
  -3  12   9      546.34      497.85     35.68 o 
  -2  12   9       43.51       60.62     12.44 o 
  -1  12   9      480.66      533.57     33.71 o 
   0  12   9      126.21      142.07     16.26 o 
   1  12   9      535.21      540.70     27.23 o 
   2  12   9      126.89      133.74     15.87 o 
   3  12   9      212.05      241.16     20.27 o 
   4  12   9       32.17       40.72     14.49 o 
   5  12   9      186.56      162.64     22.82 o 
   6  12   9       90.44      130.02     30.76 o 
  -5  13   9       44.21       44.93     15.26 o 
  -4  13   9      146.41      137.81     22.54 o 
  -3  13   9        7.27        0.00     11.58 o 
  -2  13   9      394.25      324.16     30.80 o 
  -1  13   9        1.29        0.00      9.14 o 
   0  13   9       27.67       34.82     13.22 o 
   1  13   9       73.98       97.08     14.73 o 
   2  13   9      133.36      161.00     17.87 o 
   3  13   9       87.56       88.03     14.98 o 
   4  13   9      240.09      239.89     26.60 o 
   5  13   9       71.93       82.12     29.44 o 
  -4  14   9        1.84        0.00     17.81 o 
  -3  14   9       23.47       19.64     13.45 o 
  -2  14   9      184.36      182.38     25.77 o 
  -1  14   9        4.39       19.72     12.63 o 
   0  14   9        6.62        7.94     14.71 o 
   1  14   9       98.55      135.57     25.24 o 
   2  14   9      328.65      350.32     25.36 o 
   3  14   9        4.17        0.00     11.97 o 
 -10   0  10       19.68       55.63     26.67 o 
  -8   0  10      515.88      444.41     47.34 o 
  -6   0  10        1.23        0.00     12.21 o 
  -4   0  10     2516.05     2432.34     97.31 o 
  -2   0  10      283.89      327.16     28.23 o 
   0   0  10      628.22      652.52     37.93 o 
   2   0  10       21.36       28.40     12.32 o 
   4   0  10       46.83       52.83     10.98 o 
   6   0  10      606.14      603.37     41.82 o 
   8   0  10        3.71        7.29     11.09 o 
 -10   1  10      548.56      626.02     61.34 o 
  -9   1  10       27.90       22.20     14.81 o 
  -8   1  10        7.09        9.95     12.72 o 
  -7   1  10       40.69       69.60     15.91 o 
  -6   1  10     2893.31     2889.06     82.10 o 
  -5   1  10      169.56      154.66     34.45 o 
  -4   1  10       47.65       53.80     11.74 o 
  -3   1  10        5.17        4.28      6.51 o 
  -2   1  10     2619.61     2724.50     71.80 o 
  -1   1  10       41.58       40.93      9.08 o 
   0   1  10        3.17        8.48      6.20 o 
   1   1  10       19.74       19.26      8.23 o 
   2   1  10     1491.10     1540.81     47.87 o 
   3   1  10      355.63      375.01     17.27 o 
   4   1  10      310.81      320.27     24.12 o 
   5   1  10      328.37      297.39     17.92 o 
   6   1  10      405.92      397.92     20.41 o 
   7   1  10      203.31      233.24     20.10 o 
   8   1  10      204.22      233.79     24.36 o 
   9   1  10       91.01       80.99     27.09 o 
  10   1  10        7.39        0.00     13.39 o 
 -10   2  10       36.65       11.60     15.04 o 
  -9   2  10        1.28        0.00     13.47 o 
  -8   2  10       65.79       65.13     16.81 o 
  -7   2  10       49.35       67.58     15.37 o 
  -6   2  10      104.37      119.52     17.84 o 
  -5   2  10       13.08        3.81      9.61 o 
  -4   2  10      131.27       97.24     20.64 o 
  -3   2  10        6.87        6.10      6.97 o 
  -2   2  10      116.28      109.95     14.10 o 
  -1   2  10        2.24        0.00      5.29 o 
   0   2  10      620.11      601.52     31.23 o 
   1   2  10        4.66       12.58      6.58 o 
   2   2  10       23.49       17.42     12.27 o 
   3   2  10      783.61      726.69     38.09 o 
   4   2  10       68.94       82.28     13.01 o 
   5   2  10      309.01      330.58     19.73 o 
   6   2  10      701.36      672.95     26.28 o 
   7   2  10      887.89      862.95     39.62 o 
   8   2  10       29.88       46.78     14.40 o 
   9   2  10      103.43      127.51     20.60 o 
 -10   3  10        0.67        0.00     13.51 o 
  -9   3  10       51.51       40.90     16.83 o 
  -8   3  10       35.19       41.56     15.85 o 
  -7   3  10      933.02      884.12     41.72 o 
  -6   3  10        4.09       21.84     10.80 o 
  -5   3  10      652.18      616.40     31.11 o 
  -4   3  10       23.31       17.43     12.32 o 
  -3   3  10      471.70      451.53     24.30 o 
  -2   3  10       25.50       30.05      9.14 o 
  -1   3  10        2.77        0.84     10.22 o 
   0   3  10      164.87      148.60     14.73 o 
   1   3  10      353.90      351.00     20.36 o 
   2   3  10       99.46      116.76     13.24 o 
   3   3  10     1197.85     1261.50     34.32 o 
   4   3  10      796.66      677.80     26.90 o 
   5   3  10       87.17       89.64     20.03 o 
   6   3  10        1.22        4.16      9.58 o 
   7   3  10     1229.58     1272.78     50.05 o 
   8   3  10      398.44      365.31     30.22 o 
   9   3  10       68.30       61.31     16.79 o 
 -10   4  10       36.10       19.57     38.99 o 
  -9   4  10        1.99        1.79     13.21 o 
  -8   4  10       78.84       65.84     24.82 o 
  -7   4  10        1.59        9.28     10.60 o 
  -6   4  10      128.93      109.25     31.34 o 
  -5   4  10       14.69       19.43     10.05 o 
  -4   4  10      117.91      106.23     15.58 o 
  -3   4  10      382.73      360.74     23.19 o 
  -2   4  10      798.72      790.07     34.59 o 
  -1   4  10      127.05      112.90     13.49 o 
   0   4  10       18.18       15.52      9.13 o 
   1   4  10        4.40        7.48      6.85 o 
   2   4  10      145.44      150.88     12.68 o 
   3   4  10      144.81      140.92     16.61 o 
   4   4  10       43.42       43.17     17.93 o 
   5   4  10      244.42      280.14     27.51 o 
   6   4  10      274.04      324.33     43.92 o 
   7   4  10      359.90      356.51     29.17 o 
   8   4  10       19.76       26.25     13.12 o 
   9   4  10        0.91        6.84     17.23 o 
 -10   5  10      124.83      140.10     24.79 o 
  -9   5  10      373.99      343.42     31.42 o 
  -8   5  10       31.04       19.53     13.17 o 
  -7   5  10     1336.95     1238.13     55.93 o 
  -6   5  10      282.11      280.11     27.76 o 
  -5   5  10     2089.81     1905.07     69.32 o 
  -4   5  10       20.40       24.12      9.73 o 
  -3   5  10     3175.72     3028.11     65.62 o 
  -2   5  10     1224.78     1160.40     54.64 o 
  -1   5  10     2465.49     2411.25     65.41 o 
   0   5  10      462.80      402.93     21.60 o 
   1   5  10     1296.34     1223.96     44.23 o 
   2   5  10      610.21      568.86     28.64 o 
   3   5  10     1670.39     1572.72     82.69 o 
   4   5  10       25.60       22.83      9.12 o 
   5   5  10       64.03       73.61     20.28 o 
   6   5  10      169.60      188.14     21.76 o 
   7   5  10      650.80      573.71     33.57 o 
   8   5  10       23.85       39.16     24.90 o 
   9   5  10       92.79      132.25     37.48 o 
  -9   6  10      227.04      249.38     28.56 o 
  -8   6  10       10.73       12.28     19.44 o 
  -7   6  10       68.77       55.04     11.40 o 
  -6   6  10       10.13        1.40      8.33 o 
  -5   6  10      128.96      137.16     12.89 o 
  -4   6  10      352.81      365.91     18.35 o 
  -3   6  10       49.29       37.23      7.80 o 
  -2   6  10      597.70      632.44     21.26 o 
  -1   6  10       34.42       35.78      7.11 o 
   0   6  10        6.01       15.42      7.01 o 
   1   6  10      449.14      456.89     21.24 o 
   2   6  10       11.32       17.17      6.81 o 
   3   6  10       14.81        5.42      8.14 o 
   4   6  10       13.18        6.66      8.53 o 
   5   6  10      116.70      149.85     26.89 o 
   6   6  10      113.05      106.41     17.55 o 
   7   6  10        4.52        4.15     10.09 o 
   8   6  10        1.36       10.66     12.13 o 
   9   6  10       21.53       20.45     13.89 o 
  -9   7  10       29.38       33.31     21.40 o 
  -8   7  10      190.06      227.39     25.81 o 
  -7   7  10      131.02      133.88     13.85 o 
  -6   7  10      508.45      517.66     21.63 o 
  -5   7  10      252.61      241.28     16.54 o 
  -4   7  10      202.88      222.84     15.47 o 
  -3   7  10      300.09      294.08     16.77 o 
  -2   7  10        7.51        0.00      8.82 o 
  -1   7  10      823.89      759.59     28.61 o 
   0   7  10       93.03       90.68     12.15 o 
   1   7  10      224.09      226.49     17.72 o 
   2   7  10      107.11      132.31     14.15 o 
   3   7  10      733.26      644.36     25.69 o 
   4   7  10     1089.07     1006.75     51.71 o 
   5   7  10       83.73       85.60     21.79 o 
   6   7  10       32.99       42.99     13.05 o 
   7   7  10       24.88       18.69     11.86 o 
   8   7  10      304.43      314.01     31.03 o 
  -9   8  10      200.18      171.79     24.40 o 
  -8   8  10       35.13       46.92     12.81 o 
  -7   8  10       46.63       43.38     10.33 o 
  -6   8  10       22.40       24.39      8.14 o 
  -5   8  10       30.94       26.57      8.21 o 
  -4   8  10      233.07      252.04     19.73 o 
  -3   8  10        3.25        2.64      6.90 o 
  -2   8  10       58.92       47.86     10.01 o 
  -1   8  10       83.97       77.39     11.91 o 
   0   8  10       74.23       80.15     11.85 o 
   1   8  10       66.64       71.78     11.79 o 
   2   8  10       61.75       75.81     14.86 o 
   3   8  10      147.67      133.37     14.40 o 
   4   8  10       18.83       19.96     10.30 o 
   5   8  10      133.31      149.67     29.66 o 
   6   8  10      468.06      501.12     61.87 o 
   7   8  10       39.75       37.41     13.26 o 
   8   8  10      109.38      159.53     24.04 o 
  -8   9  10      313.59      384.68     33.23 o 
  -7   9  10      166.71      162.74     19.15 o 
  -6   9  10      169.04      178.81     17.91 o 
  -5   9  10      137.08      176.59     18.03 o 
  -4   9  10      291.25      257.30     20.17 o 
  -3   9  10     1359.27     1342.00     41.71 o 
  -2   9  10      486.72      527.60     31.26 o 
  -1   9  10       38.24       32.52      9.06 o 
   0   9  10       16.74       20.12      8.61 o 
   1   9  10     1375.68     1342.34     41.16 o 
   2   9  10      343.57      356.34     22.49 o 
   3   9  10       13.98       28.59     17.01 o 
   4   9  10      406.32      402.54     29.60 o 
   5   9  10       70.90      104.76     17.83 o 
   6   9  10      148.16      130.23     30.67 o 
   7   9  10       50.58       58.60     17.21 o 
  -7  10  10        0.38        4.12     11.01 o 
  -6  10  10       61.69       64.48     13.42 o 
  -5  10  10       30.97       32.41     10.73 o 
  -4  10  10       36.73       54.20     11.41 o 
  -3  10  10      121.30      109.49     14.40 o 
  -2  10  10      188.77      172.24     17.12 o 
  -1  10  10      147.06      157.45     16.78 o 
   0  10  10      188.31      241.92     23.75 o 
   1  10  10      123.42      122.42     15.31 o 
   2  10  10      581.84      600.73     38.75 o 
   3  10  10      193.08      221.47     19.22 o 
   4  10  10      134.80      120.22     32.83 o 
   5  10  10        3.83        3.69     11.60 o 
   6  10  10       42.16       56.06     14.76 o 
  -7  11  10      496.20      521.35     38.04 o 
  -6  11  10      223.12      255.89     28.57 o 
  -5  11  10      438.18      401.22     33.55 o 
  -4  11  10       40.58       56.86     12.28 o 
  -3  11  10      297.68      324.27     23.48 o 
  -2  11  10      553.51      528.82     47.91 o 
  -1  11  10      345.74      389.92     38.07 o 
   0  11  10        1.52        0.00      9.17 o 
   1  11  10      638.20      624.88     28.46 o 
   2  11  10      255.04      225.16     20.15 o 
   3  11  10      349.18      385.65     24.65 o 
   4  11  10        1.53        0.00     10.62 o 
   5  11  10       44.58       41.82     14.63 o 
   6  11  10        1.74       11.91     11.76 o 
  -6  12  10       11.28        0.00     19.16 o 
  -5  12  10      237.00      290.49     35.52 o 
  -4  12  10      179.52      182.24     37.03 o 
  -3  12  10       19.97       36.34     18.18 o 
  -2  12  10       64.63       67.72     12.76 o 
  -1  12  10        4.01       11.00      8.56 o 
   0  12  10      362.38      418.29     59.66 o 
   1  12  10        1.27        0.81     15.28 o 
   2  12  10       89.60       83.43     13.95 o 
   3  12  10        4.68        4.34      8.86 o 
   4  12  10      316.39      267.77     34.51 o 
   5  12  10      124.65      145.57     22.35 o 
  -4  13  10       99.88       70.55     18.24 o 
  -3  13  10        0.60        0.00     15.49 o 
  -2  13  10        0.11        0.00     10.16 o 
  -1  13  10      263.48      297.59     23.91 o 
   0  13  10       13.88       14.26     11.33 o 
   1  13  10        2.58        2.00      9.12 o 
   2  13  10        6.12       15.19      9.99 o 
   3  13  10      143.81      128.41     21.00 o 
  -1  14  10       15.40       14.39     18.18 o 
   0  14  10       13.47       22.15     14.04 o 
   1  14  10      204.22      246.01     26.35 o 
  -9   0  11       35.41       17.81     23.25 o 
  -7   0  11      209.18      192.77     33.67 o 
  -5   0  11       73.90       96.41     22.58 o 
  -3   0  11       68.17      106.49     21.62 o 
  -1   0  11     1284.37     1095.47     55.52 o 
   1   0  11     2648.78     2516.81     95.18 o 
   3   0  11      201.57      200.44     26.95 o 
   5   0  11      757.60      633.36     43.36 o 
   7   0  11       10.08       19.21     15.41 o 
 -10   1  11       23.18       31.51     18.27 o 
  -9   1  11      237.92      227.29     28.55 o 
  -8   1  11        0.41        0.00     13.64 o 
  -7   1  11     1807.27     1767.45    124.87 o 
  -6   1  11      296.67      268.24     25.71 o 
  -5   1  11      393.94      423.82     27.72 o 
  -4   1  11      447.79      373.68     26.07 o 
  -3   1  11     2519.67     2373.77     68.04 o 
  -2   1  11      319.60      300.46     22.43 o 
  -1   1  11        7.10        3.83     13.39 o 
   0   1  11     2221.03     2067.24     58.64 o 
   1   1  11      628.93      625.40     28.19 o 
   2   1  11       13.30       31.04     14.17 o 
   3   1  11     1108.08     1196.57     42.74 o 
   4   1  11      437.55      461.04     20.93 o 
   5   1  11        0.78        4.87      7.07 o 
   6   1  11       51.55       59.48     10.72 o 
   7   1  11      553.39      653.82     34.46 o 
   8   1  11      228.93      282.90     27.20 o 
   9   1  11       12.65       17.81     17.25 o 
 -10   2  11        4.03        0.00     15.24 o 
  -9   2  11        2.17        5.78     13.55 o 
  -8   2  11       73.14       58.51     16.41 o 
  -7   2  11       66.18       75.96     16.83 o 
  -6   2  11      781.32      683.66     35.53 o 
  -5   2  11      204.95      189.18     21.03 o 
  -4   2  11      284.76      300.61     31.51 o 
  -3   2  11      236.81      239.25     34.12 o 
  -2   2  11     1485.67     1441.91     47.87 o 
  -1   2  11       30.64       22.29      8.79 o 
   0   2  11     1300.73     1182.19     40.60 o 
   1   2  11       54.76       51.93     13.50 o 
   2   2  11       53.98       57.84     15.21 o 
   3   2  11        6.64       14.08      8.40 o 
   4   2  11      216.62      202.33     19.54 o 
   5   2  11      145.66      134.79     13.88 o 
   6   2  11      305.83      339.80     26.76 o 
   7   2  11       85.74      116.43     44.17 o 
   8   2  11        0.28       18.50     12.12 o 
   9   2  11       15.90       24.85     14.26 o 
 -10   3  11       90.55       88.18     30.87 o 
  -9   3  11       82.72       85.20     20.26 o 
  -8   3  11       86.92      104.16     20.42 o 
  -7   3  11       52.05       60.81     16.28 o 
  -6   3  11      557.69      567.08     32.32 o 
  -5   3  11        4.18        2.30     17.90 o 
  -4   3  11        1.50        0.00     10.67 o 
  -3   3  11      168.00      148.77     17.72 o 
  -2   3  11      512.01      469.86     67.11 o 
  -1   3  11      607.36      553.58     26.94 o 
   0   3  11      818.83      852.97     33.88 o 
   1   3  11        9.00       14.33      7.90 o 
   2   3  11      888.40      835.31     32.92 o 
   3   3  11      164.79      137.48     15.36 o 
   4   3  11     2174.86     2023.11     70.50 o 
   5   3  11        6.06        7.21      9.38 o 
   6   3  11      425.41      465.02     29.98 o 
   7   3  11      270.30      293.50     27.27 o 
   8   3  11      655.06      752.91     74.17 o 
   9   3  11      148.25      219.93     27.22 o 
  -9   4  11        1.45        4.54     15.46 o 
  -8   4  11       47.51       43.67     15.60 o 
  -7   4  11       29.17       20.21     16.25 o 
  -6   4  11      290.13      282.71     25.75 o 
  -5   4  11        0.12        0.00     10.39 o 
  -4   4  11        2.97        3.86      9.09 o 
  -3   4  11       21.46       28.02      9.84 o 
  -2   4  11     2278.02     2250.95    170.97 o 
  -1   4  11      512.82      496.66     25.40 o 
   0   4  11      731.66      713.47     40.95 o 
   1   4  11       39.41       48.00     12.38 o 
   2   4  11       24.24       36.93     10.81 o 
   3   4  11      397.43      397.24     25.37 o 
   4   4  11      318.86      319.26     23.96 o 
   5   4  11       36.73       23.28     10.45 o 
   6   4  11      270.15      306.16     27.17 o 
   7   4  11      408.34      373.60     35.63 o 
   8   4  11        1.97        0.00     11.08 o 
   9   4  11      176.06      244.06     29.25 o 
  -9   5  11      271.16      339.85     33.17 o 
  -8   5  11       42.13       39.37     12.14 o 
  -7   5  11      503.88      422.41     24.29 o 
  -6   5  11      782.53      856.86     40.68 o 
  -5   5  11      302.23      311.23     36.67 o 
  -4   5  11       38.95       33.67     11.01 o 
  -3   5  11      578.72      528.32     42.52 o 
  -2   5  11      555.38      565.22     28.07 o 
  -1   5  11       16.74       24.03      8.65 o 
   0   5  11       21.24       24.13      7.17 o 
   1   5  11        6.40        8.17      8.14 o 
   2   5  11      847.80      837.06     36.73 o 
   3   5  11       12.64       10.67      8.68 o 
   4   5  11      562.45      492.56     27.85 o 
   5   5  11      114.27       85.65     22.46 o 
   6   5  11      256.04      230.10     24.34 o 
   7   5  11      129.40      141.62     20.53 o 
   8   5  11      140.08      118.48     20.78 o 
  -9   6  11       23.79        3.00     13.51 o 
  -8   6  11      442.19      416.29     33.73 o 
  -7   6  11       54.90       50.30     11.56 o 
  -6   6  11       13.94       19.73      8.67 o 
  -5   6  11        6.48        7.67      7.36 o 
  -4   6  11      911.68      833.84     31.32 o 
  -3   6  11       82.57      105.13     12.98 o 
  -2   6  11      200.49      206.13     14.39 o 
  -1   6  11       17.28       24.68      8.01 o 
   0   6  11      843.74      867.64     55.01 o 
   1   6  11        1.94        6.20      8.25 o 
   2   6  11       14.56       23.11      9.94 o 
   3   6  11      341.88      312.89     25.39 o 
   4   6  11      277.57      241.52     23.02 o 
   5   6  11       88.11       55.91     19.05 o 
   6   6  11        7.75        8.96      9.87 o 
   7   6  11        2.27        1.81     11.21 o 
   8   6  11       65.17       91.43     20.06 o 
  -8   7  11       97.02      107.28     28.77 o 
  -7   7  11      583.03      612.90     31.14 o 
  -6   7  11       25.35       24.79      9.43 o 
  -5   7  11       87.63       90.03     11.34 o 
  -4   7  11      315.45      293.19     18.02 o 
  -3   7  11      495.03      476.24     23.76 o 
  -2   7  11      613.59      599.12     26.32 o 
  -1   7  11      430.84      433.17     22.75 o 
   0   7  11      411.37      434.76     30.05 o 
   1   7  11       19.77        9.36      7.08 o 
   2   7  11      285.71      244.86     18.89 o 
   3   7  11     1339.43     1272.82     91.45 o 
   4   7  11       37.31       37.93     13.61 o 
   5   7  11       42.76        6.05     14.51 o 
   6   7  11       92.26       79.58     26.02 o 
   7   7  11      510.14      509.47     36.85 o 
   8   7  11      113.64      127.61     32.83 o 
  -8   8  11        4.84        2.31     32.04 o 
  -7   8  11      108.37      101.62     14.82 o 
  -6   8  11        6.57       11.51      7.87 o 
  -5   8  11        8.45        4.48      6.99 o 
  -4   8  11       37.17       62.19     11.98 o 
  -3   8  11      254.33      276.75     21.23 o 
  -2   8  11      173.94      169.41     17.10 o 
  -1   8  11        1.51        8.88      7.11 o 
   0   8  11      144.72      122.72     17.96 o 
   1   8  11       14.81       21.07      8.44 o 
   2   8  11        0.46        0.00      8.15 o 
   3   8  11      624.56      615.36     26.65 o 
   4   8  11       26.94       26.40     11.90 o 
   5   8  11      322.54      376.34     43.53 o 
   6   8  11        1.87       14.03     10.51 o 
   7   8  11      322.24      339.72     32.79 o 
  -7   9  11      137.78      152.14     18.05 o 
  -6   9  11      410.33      461.04     27.83 o 
  -5   9  11        1.14        0.00      7.74 o 
  -4   9  11        0.80        0.00      7.45 o 
  -3   9  11       94.54      111.94     16.53 o 
  -2   9  11       13.22        3.55      8.87 o 
  -1   9  11      202.37      208.11     20.72 o 
   0   9  11       68.62       70.72     15.45 o 
   1   9  11      352.06      373.06     24.04 o 
   2   9  11        5.31       13.14      8.38 o 
   3   9  11      736.63      749.01     42.80 o 
   4   9  11        1.67        0.00      9.35 o 
   5   9  11        0.11        0.00     13.84 o 
   6   9  11      141.47      134.29     21.15 o 
  -7  10  11        3.16        0.00     11.01 o 
  -6  10  11        1.81        7.57      9.30 o 
  -5  10  11       72.66       75.14     13.59 o 
  -4  10  11       49.17       76.51     13.97 o 
  -3  10  11      341.73      315.40     23.30 o 
  -2  10  11       68.84       56.60     11.91 o 
  -1  10  11       49.19       44.63     10.53 o 
   0  10  11      198.10      205.74     42.97 o 
   1  10  11      122.74      133.46     15.87 o 
   2  10  11        3.98       24.28      9.29 o 
   3  10  11        1.85        1.24     15.31 o 
   4  10  11       70.86       80.62     27.53 o 
   5  10  11      257.93      280.27     40.39 o 
   6  10  11       34.75       50.93     16.23 o 
  -6  11  11      269.85      276.33     30.43 o 
  -5  11  11        5.63        6.63      9.86 o 
  -4  11  11      162.19      152.02     17.57 o 
  -3  11  11      126.64      135.87     18.34 o 
  -2  11  11      382.89      412.57     26.72 o 
  -1  11  11      109.25      102.82     19.13 o 
   0  11  11        5.43       13.26     11.19 o 
   1  11  11      203.23      238.93     21.54 o 
   2  11  11      729.46      761.05     32.35 o 
   3  11  11       26.38       29.52     14.03 o 
   4  11  11      111.99      110.14     20.81 o 
   5  11  11        5.74       13.11     17.87 o 
  -4  12  11       22.74       28.01     14.79 o 
  -3  12  11      327.86      383.40     27.32 o 
  -2  12  11       13.68       34.65     11.33 o 
  -1  12  11      287.27      327.30     25.19 o 
   0  12  11       39.52       56.40     23.80 o 
   1  12  11      105.37      125.06     17.07 o 
   2  12  11       71.14       72.64     13.26 o 
   3  12  11      280.76      249.95     41.65 o 
   4  12  11        2.11        5.93     12.11 o 
  -3  13  11       37.02       30.98     24.76 o 
  -2  13  11      143.14      186.17     35.96 o 
  -1  13  11        0.17        0.00      9.59 o 
   0  13  11       37.64       25.31     13.88 o 
   1  13  11      107.78      142.54     18.39 o 
   2  13  11      326.56      380.76     33.47 o 
  -8   0  12       94.92       96.52     27.28 o 
  -6   0  12      612.12      511.02     48.68 o 
  -4   0  12      660.48      607.54     45.04 o 
  -2   0  12      294.74      315.62     33.67 o 
   0   0  12      131.76      151.25     24.09 o 
   4   0  12      141.97      166.10     27.17 o 
   6   0  12      141.87      163.80     27.17 o 
  -9   1  12        9.61        0.00     20.95 o 
  -8   1  12       94.34       54.48     21.54 o 
  -7   1  12       36.41       37.14     18.65 o 
  -6   1  12     1763.08     1829.44     64.18 o 
  -5   1  12        3.74        9.99     10.02 o 
  -4   1  12        0.19        0.00      7.45 o 
  -3   1  12       11.14       11.99      9.16 o 
  -2   1  12     4343.97     4337.53    106.76 o 
  -1   1  12       14.28       30.10     10.32 o 
   0   1  12     2985.19     2757.60    214.36 o 
   1   1  12       33.06       33.50      9.91 o 
   2   1  12     3272.81     3183.92    219.49 o 
   3   1  12      370.10      368.44     50.78 o 
   4   1  12     1130.96     1137.17     49.59 o 
   5   1  12      209.36      245.03     49.97 o 
   6   1  12      500.89      466.68     32.44 o 
   7   1  12       22.10       17.37     16.02 o 
   8   1  12      191.09      203.35     33.39 o 
  -9   2  12       85.95      102.37     21.73 o 
  -8   2  12       15.45       34.51     15.13 o 
  -7   2  12       53.14       72.33     16.57 o 
  -6   2  12      341.60      295.65     27.53 o 
  -5   2  12       78.01       67.29     15.01 o 
  -4   2  12       69.73       64.77     13.60 o 
  -3   2  12       29.35       16.64      9.60 o 
  -2   2  12      554.54      520.83     27.97 o 
  -1   2  12      475.56      433.85     24.80 o 
   0   2  12      184.17      186.05     18.42 o 
   1   2  12     1147.08     1154.41     56.80 o 
   2   2  12       37.61       43.12     11.16 o 
   3   2  12       92.05       95.29     23.02 o 
   4   2  12      452.49      460.52     37.17 o 
   5   2  12      924.47      823.53    108.09 o 
   6   2  12      205.56      219.67     45.24 o 
   7   2  12      223.71      251.98     37.17 o 
   8   2  12       26.47       22.30     17.59 o 
  -9   3  12       44.70       43.81     18.96 o 
  -8   3  12       18.54       22.57     15.07 o 
  -7   3  12      720.11      678.67     38.65 o 
  -6   3  12       29.98       26.25     12.70 o 
  -5   3  12       23.78       27.69     15.21 o 
  -4   3  12       26.26       15.16     10.02 o 
  -3   3  12      916.33      915.18     38.77 o 
  -2   3  12       93.02       99.99     15.10 o 
  -1   3  12     1083.69     1097.56     41.39 o 
   0   3  12      158.19      142.56     16.60 o 
   1   3  12       12.32       11.60     10.31 o 
   2   3  12      499.69      416.20     24.93 o 
   3   3  12     1138.94     1110.82     62.80 o 
   4   3  12      200.20      183.90     19.91 o 
   5   3  12      207.46      281.30     25.53 o 
   6   3  12        0.30        0.00     10.26 o 
   7   3  12      287.87      346.18     38.93 o 
   8   3  12      194.82      225.54     26.60 o 
  -9   4  12       67.70       36.34     22.86 o 
  -8   4  12        2.65        7.08     13.56 o 
  -7   4  12       67.19       63.87     17.32 o 
  -6   4  12       69.71       67.78     15.70 o 
  -5   4  12      412.34      376.12     28.57 o 
  -4   4  12       89.62       89.74     16.08 o 
  -3   4  12      199.29      245.91     22.76 o 
  -2   4  12      262.49      235.99     38.63 o 
  -1   4  12       75.28       78.92     13.20 o 
   0   4  12       44.71       28.72     13.05 o 
   1   4  12     1088.37     1089.65     53.72 o 
   2   4  12     1630.28     1561.70     54.09 o 
   3   4  12       49.10       68.79     15.77 o 
   4   4  12        9.63        9.58      8.92 o 
   5   4  12      368.41      370.86     28.77 o 
   6   4  12      358.53      374.47     30.26 o 
   7   4  12        0.39       11.06     11.69 o 
   8   4  12        3.33        0.00     13.98 o 
  -8   5  12        0.93        1.49      8.30 o 
  -7   5  12      867.38      859.60     43.43 o 
  -6   5  12       98.32      122.62     19.98 o 
  -5   5  12      334.60      320.37     27.09 o 
  -4   5  12        6.39        4.78     16.81 o 
  -3   5  12      570.30      563.19     30.54 o 
  -2   5  12      356.11      345.26     24.55 o 
  -1   5  12     2250.75     2040.92     61.15 o 
   0   5  12      382.89      420.71     29.09 o 
   1   5  12       13.44        9.37      8.82 o 
   2   5  12     1310.57     1378.98     51.04 o 
   3   5  12     1533.09     1426.72     51.91 o 
   4   5  12      255.91      193.91     26.16 o 
   5   5  12        0.80       16.69     15.97 o 
   6   5  12      185.40      196.96     23.48 o 
   7   5  12      313.05      328.61     30.66 o 
   8   5  12       20.48       30.01     15.53 o 
  -8   6  12       16.59       13.60     10.45 o 
  -7   6  12       84.25      121.11     15.92 o 
  -6   6  12      173.16      179.46     18.30 o 
  -5   6  12      907.63      851.30     32.87 o 
  -4   6  12      292.48      278.53     20.69 o 
  -3   6  12      333.18      344.86     26.86 o 
  -2   6  12        1.80       13.52      8.77 o 
  -1   6  12     1346.34     1242.38     74.42 o 
   0   6  12        6.14        3.99      8.77 o 
   1   6  12      247.19      245.52     24.37 o 
   2   6  12       24.22       26.57     14.45 o 
   3   6  12      182.86      199.56     22.29 o 
   4   6  12       12.40        0.00      7.80 o 
   5   6  12      205.77      226.77     35.63 o 
   6   6  12       98.48      109.68     24.68 o 
   7   6  12       14.71       10.99     21.04 o 
  -8   7  12        6.94       14.57     14.83 o 
  -7   7  12      298.89      303.22     24.90 o 
  -6   7  12      209.35      209.74     19.88 o 
  -5   7  12      136.09      147.26     16.22 o 
  -4   7  12        2.23        8.78      8.54 o 
  -3   7  12      359.28      294.68     40.36 o 
  -2   7  12      607.96      621.12     77.14 o 
  -1   7  12      167.48      190.90     28.09 o 
   0   7  12      860.30      894.67     42.37 o 
   1   7  12      863.88      837.14     75.80 o 
   2   7  12      199.99      241.25     24.95 o 
   3   7  12      399.59      390.11     29.95 o 
   4   7  12      741.80      776.21     38.50 o 
   5   7  12       20.42        2.74     14.17 o 
   6   7  12        4.43        0.00     10.95 o 
   7   7  12       89.75      124.94     21.92 o 
  -7   8  12       36.35       49.82     12.73 o 
  -6   8  12      344.22      346.81     24.60 o 
  -5   8  12      107.89      107.58     15.01 o 
  -4   8  12        3.12       11.11      8.21 o 
  -3   8  12      155.76      151.06     16.71 o 
  -2   8  12       51.76       62.44     11.96 o 
  -1   8  12      295.87      290.08     35.53 o 
   0   8  12      107.05      142.02     17.35 o 
   1   8  12      213.60      206.20     19.29 o 
   2   8  12      737.18      676.97     47.62 o 
   3   8  12      138.45      163.24     21.24 o 
   4   8  12        2.71        0.00     10.18 o 
   5   8  12       79.19       56.52     21.85 o 
   6   8  12      457.59      462.62     36.13 o 
  -6   9  12      123.78      137.44     18.98 o 
  -5   9  12        9.14       11.09      9.32 o 
  -4   9  12        0.43        5.16      8.11 o 
  -3   9  12        6.70        8.25      8.08 o 
  -2   9  12      395.30      385.00     25.49 o 
  -1   9  12       59.16       81.73     13.59 o 
   0   9  12       65.97       70.31     13.07 o 
   1   9  12       39.96       28.19     10.12 o 
   2   9  12      229.72      260.23     21.48 o 
   3   9  12      243.35      238.24     26.55 o 
   4   9  12      475.86      535.77     35.27 o 
   5   9  12        7.52       27.51     18.54 o 
   6   9  12      100.36      107.22     27.23 o 
  -6  10  12       92.96      110.62     16.35 o 
  -5  10  12       34.97       21.77     10.33 o 
  -4  10  12      411.51      362.66     26.02 o 
  -3  10  12        2.52        0.00      7.93 o 
  -2  10  12        0.09       11.46      8.20 o 
  -1  10  12      110.16      140.66     17.56 o 
   0  10  12      621.23      706.89     53.76 o 
   1  10  12       38.70       66.09     12.71 o 
   2  10  12       73.64       80.83     18.33 o 
   3  10  12      171.33      198.59     25.19 o 
   4  10  12       39.26       24.75     14.02 o 
   5  10  12        1.17        0.00     16.47 o 
  -4  11  12        3.16        4.18      9.33 o 
  -3  11  12      163.62      176.92     19.78 o 
  -2  11  12      405.75      411.32     27.96 o 
  -1  11  12      205.67      240.86     26.75 o 
   0  11  12       26.34       40.53     12.01 o 
   1  11  12        2.09       20.66     10.19 o 
   2  11  12      241.43      226.83     21.39 o 
   3  11  12      295.59      333.59     32.11 o 
   4  11  12      103.66      126.90     21.81 o 
  -3  12  12       41.89       47.77     16.10 o 
  -2  12  12        4.48        6.01      9.95 o 
  -1  12  12        4.90        0.27      9.61 o 
   0  12  12      528.18      593.09     36.33 o 
   1  12  12      225.94      223.29     21.91 o 
   2  12  12        1.20        0.00     10.17 o 
  -7   0  13       28.54       17.59     18.88 o 
  -5   0  13      418.42      463.73     46.61 o 
  -3   0  13     1608.04     1643.18     79.83 o 
  -1   0  13      474.95      432.42     36.13 o 
   1   0  13     1069.42      886.85     51.82 o 
   3   0  13       95.75      132.54     26.61 o 
   5   0  13      107.34       76.24     20.62 o 
  -8   1  13        0.03        0.00     12.69 o 
  -7   1  13      187.27      215.50     26.97 o 
  -6   1  13       25.46       24.37     12.73 o 
  -5   1  13      707.09      713.73     77.56 o 
  -4   1  13      188.33      212.42     22.96 o 
  -3   1  13      241.53      249.45     23.90 o 
  -2   1  13       64.77       71.32     14.27 o 
  -1   1  13     1575.29     1565.93     80.53 o 
   0   1  13      680.41      582.63     30.53 o 
   1   1  13      195.77      187.66     21.32 o 
   2   1  13        7.31        0.00      7.66 o 
   3   1  13     1264.61     1163.48     65.43 o 
   4   1  13      437.29      455.52     28.53 o 
   5   1  13        9.81       22.34     13.53 o 
   6   1  13       30.21       52.94     19.16 o 
   7   1  13       61.26       74.39     22.52 o 
  -8   2  13       11.46       15.75     14.25 o 
  -7   2  13        7.09        0.00     18.40 o 
  -6   2  13       83.26       87.60     17.68 o 
  -5   2  13      303.38      310.14     60.50 o 
  -4   2  13        8.01        0.00      8.38 o 
  -3   2  13      531.62      493.72     28.90 o 
  -2   2  13      256.52      285.16     36.89 o 
  -1   2  13      438.69      463.71     27.13 o 
   0   2  13        3.56        0.00      7.29 o 
   1   2  13      668.82      661.56     53.22 o 
   2   2  13      102.85      135.74     22.69 o 
   3   2  13        3.31       16.22      9.31 o 
   4   2  13       65.62       71.65     21.40 o 
   5   2  13       93.67      131.87     26.72 o 
   6   2  13       16.50       32.49     16.92 o 
   7   2  13       10.72        3.08     14.79 o 
  -8   3  13       13.37       14.03     14.76 o 
  -7   3  13       46.27       49.72     15.92 o 
  -6   3  13      503.87      529.19     37.20 o 
  -5   3  13      125.99      125.70     19.41 o 
  -4   3  13      181.36      160.30     28.82 o 
  -3   3  13        0.18        5.30      9.66 o 
  -2   3  13     1092.97     1074.92     42.76 o 
  -1   3  13      381.12      384.09     32.88 o 
   0   3  13      636.46      649.10     35.10 o 
   1   3  13      455.74      462.15     33.08 o 
   2   3  13     1288.46     1159.74     63.25 o 
   3   3  13      317.86      358.64     40.39 o 
   4   3  13      871.91      795.20     54.45 o 
   5   3  13      165.99      171.44     24.93 o 
   6   3  13       64.94       78.75     17.27 o 
   7   3  13      121.78      142.43     32.72 o 
  -8   4  13        4.52       16.75     14.25 o 
  -7   4  13        0.06        0.00     11.48 o 
  -6   4  13      154.63      139.96     20.90 o 
  -5   4  13       95.97       94.18     36.36 o 
  -4   4  13       95.49      116.90     17.75 o 
  -3   4  13        5.51        2.00      9.61 o 
  -2   4  13       36.62       41.38     11.85 o 
  -1   4  13      123.21      104.03     15.68 o 
   0   4  13      215.78      204.79     40.14 o 
   1   4  13       22.51       47.28     19.10 o 
   2   4  13       65.54       55.33     16.97 o 
   3   4  13       89.03      102.07     16.62 o 
   4   4  13       13.48       18.18     10.25 o 
   5   4  13       91.90      104.31     18.05 o 
   6   4  13       81.01       94.91     18.76 o 
   7   4  13       38.85       56.91     16.55 o 
  -8   5  13        8.67        3.58     14.89 o 
  -7   5  13        0.16        0.00     11.52 o 
  -6   5  13     1167.18     1191.81     51.51 o 
  -5   5  13        0.12        5.67     10.35 o 
  -4   5  13      106.29      134.54     19.10 o 
  -3   5  13        8.92        0.00      9.17 o 
  -2   5  13     2320.11     2275.53     68.84 o 
  -1   5  13       98.67      102.85     23.53 o 
   0   5  13      513.17      506.52     41.79 o 
   1   5  13      179.01      154.62     27.79 o 
   2   5  13     1810.23     1674.74     59.38 o 
   3   5  13        3.46        6.04     10.67 o 
   4   5  13      292.75      275.44     25.73 o 
   5   5  13        3.63       19.21     12.01 o 
   6   5  13       89.74      103.11     21.40 o 
   7   5  13       19.99       34.94     14.70 o 
  -7   6  13       31.18       34.93     11.20 o 
  -6   6  13       11.16       21.15      9.80 o 
  -5   6  13      155.85      163.44     17.74 o 
  -4   6  13      521.14      577.92     47.53 o 
  -3   6  13      148.87      131.76     15.34 o 
  -2   6  13        3.86       11.25     10.11 o 
  -1   6  13        4.54        5.79      9.09 o 
   0   6  13      638.32      713.34     49.24 o 
   1   6  13      235.18      205.99     33.44 o 
   2   6  13      357.81      370.16     29.79 o 
   3   6  13      121.10      131.36     19.09 o 
   4   6  13        7.36       15.70     11.05 o 
   5   6  13       12.37       28.07     18.71 o 
   6   6  13       47.49       67.67     16.85 o 
  -7   7  13      118.05      127.49     17.58 o 
  -6   7  13      521.38      505.84     29.47 o 
  -5   7  13      270.80      301.43     23.22 o 
  -4   7  13       13.90       10.75     12.49 o 
  -3   7  13       50.18       31.94     15.77 o 
  -2   7  13      444.12      516.02     35.25 o 
  -1   7  13      475.10      572.97     47.39 o 
   0   7  13       51.31       47.31     14.26 o 
   1   7  13      200.58      229.35     35.35 o 
   2   7  13       37.35       40.04     13.77 o 
   3   7  13      278.28      335.25     29.35 o 
   4   7  13        4.24       17.87     14.40 o 
   5   7  13      415.27      417.74     48.07 o 
   6   7  13       71.29       80.54     18.28 o 
  -6   8  13       11.41       18.32     11.73 o 
  -5   8  13       96.57      142.13     21.20 o 
  -4   8  13      122.73      123.00     18.91 o 
  -3   8  13        6.22       22.33     11.70 o 
  -2   8  13       70.46       94.73     33.30 o 
  -1   8  13        8.17        7.86     10.78 o 
   0   8  13      126.88      157.34     22.36 o 
   1   8  13      185.71      102.01     26.61 o 
   2   8  13       61.81       94.30     17.91 o 
   3   8  13       17.78       26.01     14.26 o 
   4   8  13      221.35      218.30     47.62 o 
   5   8  13       55.58       56.75     24.48 o 
  -5   9  13      150.77      151.53     22.43 o 
  -4   9  13       53.95       75.32     13.84 o 
  -3   9  13       64.57       65.42     12.75 o 
  -2   9  13      206.60      217.48     21.33 o 
  -1   9  13      943.14     1013.27     39.21 o 
   0   9  13        2.27       10.55      9.25 o 
   1   9  13       24.36       28.07     17.93 o 
   2   9  13      281.62      362.67     32.50 o 
   3   9  13     1025.73     1045.90     48.53 o 
   4   9  13        9.58        8.82     12.43 o 
  -4  10  13       23.02       29.91     11.17 o 
  -3  10  13       13.12       25.99     10.53 o 
  -2  10  13       66.58       83.96     14.48 o 
  -1  10  13       38.58       42.46     12.20 o 
   0  10  13       35.82       53.23     12.76 o 
   1  10  13      200.56      247.12     27.57 o 
   2  10  13       27.88       21.39     10.67 o 
   3  10  13      118.15      138.66     23.37 o 
  -3  11  13      177.05      200.55     36.92 o 
  -2  11  13      293.13      322.80     26.36 o 
  -1  11  13      304.98      355.25     28.07 o 
   0  11  13       14.81       31.75     12.29 o 
   1  11  13       12.23       23.24     13.24 o 
   2  11  13       56.36       65.90     14.12 o 
  -6   0  14      153.67      154.73     33.16 o 
  -4   0  14      431.02      515.78     48.85 o 
  -2   0  14        0.21        9.52     14.12 o 
   0   0  14      490.97      448.16     38.82 o 
   2   0  14        1.26        0.00     11.88 o 
   4   0  14       64.38       70.92     21.18 o 
   6   0  14        7.01        3.14     15.46 o 
  -7   1  14       15.79       15.28     13.95 o 
  -6   1  14      650.98      620.12     37.39 o 
  -5   1  14       38.10       17.27     10.97 o 
  -4   1  14      109.53      102.13     20.87 o 
  -3   1  14      102.71      102.53     16.81 o 
  -2   1  14     1211.00     1207.37     47.55 o 
  -1   1  14      107.53      122.37     17.34 o 
   0   1  14      102.90      112.23     16.27 o 
   1   1  14      401.42      341.34     33.33 o 
   2   1  14      301.69      316.95     25.49 o 
   3   1  14       18.42       41.90     17.31 o 
   4   1  14       84.00      121.06     25.32 o 
   5   1  14      118.60      151.14     29.13 o 
   6   1  14      140.24      203.74     32.94 o 
   7   1  14       68.70       86.05     25.71 o 
  -7   2  14       86.31      118.65     22.24 o 
  -6   2  14      147.11      158.76     37.79 o 
  -5   2  14      237.83      227.32     34.37 o 
  -4   2  14      145.07      177.16     21.76 o 
  -3   2  14        6.98        4.55      9.70 o 
  -2   2  14        0.82        0.00      8.23 o 
  -1   2  14      193.77      161.97     19.56 o 
   0   2  14      315.00      386.79     36.92 o 
   1   2  14      179.04      169.97     19.93 o 
   2   2  14       10.72        9.44      9.78 o 
   3   2  14        2.02       14.34     15.46 o 
   4   2  14       28.67       43.19     19.61 o 
   5   2  14       21.27       60.39     21.34 o 
   6   2  14       42.39       25.10     19.05 o 
  -7   3  14       12.32        1.07     23.25 o 
  -6   3  14        1.43        0.00     11.37 o 
  -5   3  14      293.46      248.21     26.47 o 
  -4   3  14        0.16        3.71      9.27 o 
  -3   3  14        1.52        0.00      8.68 o 
  -2   3  14       91.91       82.08     21.71 o 
  -1   3  14      523.95      554.90     30.85 o 
   0   3  14       99.82       95.50     15.48 o 
   1   3  14      129.97      107.76     16.56 o 
   3   3  14      317.42      354.30     57.25 o 
   4   3  14      264.84      271.25     38.82 o 
   5   3  14      163.58      155.62     30.36 o 
   6   3  14       27.24       10.92     18.77 o 
  -7   4  14       38.33       33.33     16.20 o 
  -6   4  14       13.27       10.81     29.44 o 
  -5   4  14      467.77      472.49     47.36 o 
  -4   4  14      106.71      121.79     19.30 o 
  -3   4  14       41.93       49.18     13.18 o 
  -2   4  14      243.62      237.65     23.53 o 
  -1   4  14      320.29      334.44     26.65 o 
   0   4  14       12.80       21.34     16.02 o 
   1   4  14      225.21      316.35     42.41 o 
   2   4  14      213.63      183.47     29.80 o 
   3   4  14       76.60       91.13     16.64 o 
   4   4  14       14.44       23.75     16.53 o 
   5   4  14       62.32       85.88     17.40 o 
   6   4  14      209.12      239.67     29.16 o 
  -7   5  14      207.12      232.79     32.65 o 
  -6   5  14      100.02      102.20     20.20 o 
  -5   5  14      672.46      641.77     47.93 o 
  -4   5  14        7.85        4.75     10.78 o 
  -3   5  14      120.96      141.94     19.94 o 
  -2   5  14      157.91      166.38     30.98 o 
  -1   5  14      964.60     1050.43     66.10 o 
   0   5  14       30.16       39.08     12.39 o 
   1   5  14        1.47        4.96     10.00 o 
   2   5  14      107.81      105.89     18.13 o 
   3   5  14      282.92      347.51     29.27 o 
   4   5  14       19.11       18.93     17.14 o 
   5   5  14        1.27        8.48     12.45 o 
   6   5  14       17.71        0.00     14.90 o 
  -6   6  14       60.85       76.12     14.37 o 
  -5   6  14      211.05      207.57     35.42 o 
  -4   6  14       96.65      119.32     21.39 o 
  -3   6  14       84.63       88.08     16.67 o 
  -2   6  14      105.42       83.32     16.49 o 
  -1   6  14       81.64       97.63     18.32 o 
   0   6  14       74.03       98.58     18.42 o 
   1   6  14       22.37       45.85     15.99 o 
   2   6  14        0.12        5.92      9.68 o 
   3   6  14       99.22      115.33     18.88 o 
   4   6  14        0.55       13.89     16.69 o 
   5   6  14        0.83       12.72     19.94 o 
  -6   7  14      151.95      176.78     24.43 o 
  -5   7  14       91.43      114.44     23.72 o 
  -4   7  14       25.25       40.55     14.20 o 
  -3   7  14      240.25      234.32     25.96 o 
  -2   7  14      232.26      202.52     24.65 o 
  -1   7  14      321.02      282.36     28.89 o 
   0   7  14      259.85      297.81     40.22 o 
   1   7  14      130.60      163.68     30.00 o 
   2   7  14       78.37       85.23     17.69 o 
   3   7  14      462.86      429.74     51.79 o 
   4   7  14      122.18      163.52     32.77 o 
  -5   8  14        0.43        6.42     12.21 o 
  -4   8  14       58.43       59.93     15.94 o 
  -3   8  14        0.98        0.00     16.08 o 
  -2   8  14       26.47       25.74     12.63 o 
  -1   8  14       17.10        5.47     10.99 o 
   0   8  14       25.15       52.33     15.92 o 
   1   8  14       23.83       20.52     14.37 o 
   2   8  14      180.65      169.24     24.12 o 
   3   8  14        7.82        0.00     11.32 o 
  -4   9  14        6.55       12.47     13.40 o 
  -3   9  14        0.95        5.43     14.06 o 
  -2   9  14      236.24      234.48     30.90 o 
  -1   9  14       49.05       41.53     15.98 o 
   0   9  14      122.24      131.58     22.55 o 
   1   9  14        7.88        0.00     13.70 o 
   2   9  14       63.73       87.56     45.15 o 
   3   9  14        9.51        2.58     17.09 o 
  -2  10  14       31.33       32.60     20.56 o 
  -1  10  14      456.78      456.30     42.58 o 
   0  10  14       67.57      105.44     22.46 o 
   1  10  14        1.57        0.00     13.04 o 
  -5   0  15      933.73      934.30     64.54 o 
  -3   0  15       85.21       89.13     23.70 o 
  -1   0  15      256.21      212.43     33.05 o 
   1   0  15      143.95      158.42     28.29 o 
   3   0  15      131.75      153.21     30.92 o 
   5   0  15       53.58       59.38     22.02 o 
  -6   1  15        1.46        0.00     14.76 o 
  -5   1  15      371.81      418.42     33.96 o 
  -4   1  15       88.60       77.47     28.60 o 
  -3   1  15       50.19       47.28     17.84 o 
  -2   1  15       12.25       14.20     10.43 o 
  -1   1  15      831.81      803.85     38.56 o 
   0   1  15      180.33      171.96     24.65 o 
   1   1  15       24.63       31.16     11.68 o 
   2   1  15        3.27        0.48     10.84 o 
   3   1  15      168.88      191.74     23.62 o 
   4   1  15      134.14      135.57     29.58 o 
   5   1  15       68.70       83.41     24.87 o 
  -6   2  15      101.56      128.61     22.47 o 
  -5   2  15      328.36      329.30     31.04 o 
  -4   2  15       23.98       39.26     24.06 o 
  -3   2  15       14.13       30.01     21.23 o 
  -2   2  15        2.23        3.16      9.44 o 
  -1   2  15       91.25       97.07     16.49 o 
   0   2  15        0.53        0.57      8.25 o 
   1   2  15       18.43       29.98     12.41 o 
   2   2  15        1.31       11.92     17.79 o 
   4   2  15        6.53        0.00     16.69 o 
   5   2  15       77.35       84.53     24.48 o 
  -6   3  15       94.84       83.22     20.32 o 
  -5   3  15        8.29        0.00     10.89 o 
  -4   3  15       96.76      102.35     27.37 o 
  -3   3  15        0.21        0.00      9.16 o 
  -2   3  15      138.08      158.42     20.82 o 
  -1   3  15      127.42      139.38     19.45 o 
   0   3  15      309.38      312.29     26.79 o 
   1   3  15        7.56       33.05     20.17 o 
   2   3  15       78.60      155.40     35.12 o 
   3   3  15      121.36      102.35     23.98 o 
   4   3  15      440.16      542.72     53.05 o 
   5   3  15       75.83      118.65     29.13 o 
  -6   4  15      323.36      439.03     49.86 o 
  -5   4  15       48.38       66.56     17.43 o 
  -4   4  15      501.94      563.28     36.13 o 
  -3   4  15        6.21       11.15     10.76 o 
  -2   4  15        3.23        0.00     12.41 o 
  -1   4  15      135.75      156.24     31.88 o 
   0   4  15      303.74      358.98     44.65 o 
   1   4  15        3.32        3.36     17.48 o 
   2   4  15       28.65       50.79     15.77 o 
   3   4  15      213.92      237.29     25.99 o 
   4   4  15      141.92      109.91     26.55 o 
   5   4  15        0.27       21.74     19.44 o 
  -5   5  15       44.47       37.00     15.34 o 
  -4   5  15       15.80       34.24     14.43 o 
  -3   5  15        0.61       30.03     16.97 o 
  -2   5  15      349.40      319.59     43.19 o 
  -1   5  15       35.74       40.01     13.55 o 
   0   5  15       41.65       43.16     13.88 o 
   1   5  15        1.54        4.52     11.22 o 
   2   5  15       86.89      119.08     54.59 o 
   3   5  15        4.14       19.64     12.15 o 
   4   5  15       44.70       43.53     20.62 o 
  -5   6  15       53.60       47.35     15.70 o 
  -4   6  15      622.85      582.48     47.34 o 
  -3   6  15       15.67       15.78     10.54 o 
  -2   6  15        0.09        0.00     10.90 o 
  -1   6  15       55.54       77.98     22.21 o 
   0   6  15      178.39      162.53     23.15 o 
   1   6  15        9.26       30.88     15.52 o 
   2   6  15        6.11        0.00     13.16 o 
   3   6  15       72.72       66.67     16.61 o 
   4   6  15      105.13      125.26     30.31 o 
  -4   7  15       18.40       28.39     13.61 o 
  -3   7  15       11.66       17.43     26.67 o 
  -2   7  15      227.48      209.80     26.53 o 
  -1   7  15      207.27      215.67     55.85 o 
   0   7  15        2.85        8.01     14.73 o 
   1   7  15      135.66      155.33     25.34 o 
   2   7  15       45.15       53.28     23.02 o 
   3   7  15      229.81      245.36     28.18 o 
  -3   8  15       35.40       18.77     20.22 o 
  -2   8  15       12.84       20.69     13.47 o 
  -1   8  15       26.10       11.09     12.26 o 
   0   8  15       20.64       10.54     14.01 o 
   1   8  15       35.21       53.22     22.63 o 
   2   8  15       57.75       69.91     25.04 o 
  -4   0  16      304.98      300.83     42.07 o 
  -2   0  16       89.57      123.75     27.28 o 
   0   0  16      485.30      544.80     46.38 o 
   2   0  16        3.37        0.00     14.29 o 
   4   0  16       64.68      128.23     33.39 o 
  -5   1  16       17.06        1.86     12.17 o 
  -4   1  16      228.53      258.24     28.31 o 
  -3   1  16       62.92       89.34     17.87 o 
  -2   1  16      136.98      122.89     19.37 o 
  -1   1  16        8.89        6.67     14.03 o 
   0   1  16       49.45       59.46     14.83 o 
   1   1  16       23.78       31.18     13.16 o 
   2   1  16       72.48       59.14     26.22 o 
   3   1  16       46.28       83.08     29.97 o 
   4   1  16       72.02      126.61     37.14 o 
  -5   2  16        2.34        0.00     12.51 o 
  -4   2  16      300.35      298.32     29.69 o 
  -3   2  16      132.62      149.60     22.04 o 
  -2   2  16       15.81       26.65     11.84 o 
  -1   2  16       22.72       38.17     12.76 o 
   0   2  16      219.75      234.73     25.46 o 
   1   2  16       24.97       33.73     12.30 o 
   2   2  16       10.97       21.46     18.93 o 
   3   2  16       54.16      144.03     37.53 o 
  -5   3  16      155.55      154.50     34.51 o 
  -4   3  16        0.89       11.91     12.03 o 
  -3   3  16       17.63       22.51     12.22 o 
  -2   3  16        0.37        0.00      9.52 o 
  -1   3  16      147.10      131.14     20.04 o 
   0   3  16      136.66      151.31     31.82 o 
   1   3  16       31.55       61.17     23.81 o 
   2   3  16       75.04       75.46     28.29 o 
   3   3  16      134.73      152.94     70.70 o 
  -4   4  16        0.60        0.00     10.43 o 
  -3   4  16       69.49       58.11     17.62 o 
  -2   4  16       33.94       21.12     18.93 o 
  -1   4  16      248.85      286.37     42.18 o 
   0   4  16      115.48      136.35     32.88 o 
   1   4  16      104.72       85.48     18.39 o 
   2   4  16       10.11       14.47     13.87 o 
   3   4  16       12.20       25.25     30.56 o 
  -3   5  16       25.32       29.80     20.11 o 
  -2   5  16       38.46       46.20     14.47 o 
  -1   5  16      139.66      158.03     23.65 o 
   0   5  16       89.73      108.46     21.04 o 
   1   5  16        0.78        1.02     11.08 o 
   2   5  16        9.32       18.80     17.76 o 
  -2   6  16        1.98       14.34     15.35 o 
  -1   6  16       64.01       74.51     18.51 o 
   0   6  16       36.10       62.95     22.10 o 
   1   6  16       98.87       86.49     26.61 o 
  -3   0  17      339.79      469.90     50.98 o 
  -1   0  17      411.94      415.72     47.06 o 
   1   0  17      125.44      149.85     30.53 o 
  -3   1  17      175.90      240.65     34.06 o 
  -2   1  17        0.18        2.75     10.99 o 
  -1   1  17       56.15       56.70     15.11 o 
   0   1  17       44.11       64.39     19.64 o 
   1   1  17       38.44       42.58     15.32 o 
  -2   2  17       97.56      151.79     39.83 o 
  -1   2  17      201.82      214.20     25.52 o 
   0   2  17       58.96      109.01     20.07 o 
   1   2  17      260.59      312.54     46.89 o 
  -1   3  17       31.76       26.72     19.78 o 
   0   3  17      135.75      142.12     35.57 o 
                                                 
